# Supplementary material for: An online mapping database of molecular markers of drug resistance in Plasmodium falciparum: the ACT Partner Drug Molecular Surveyor
Source: Malar J. 2019 Jan 18;18:12. doi: 10.1186/s12936-019-2645-x (PMC6339428; doi:10.1186/s12936-019-2645-x)
Supplement: Supplementary file 2 — Additional file 2. All studies in the Surveyor Jan 2001–May 2017. [file 12936_2019_2645_MOESM2_ESM.xlsx]

## Sheet: Sheet1
PubmedID	Title	Authors	Publication Details	Excluded/included	Reason for exclusion/inclusion	Comment	Identification
16288385	Insight into the early spread of chloroquine-resistant Plasmodium falciparum infections in Papua New Guinea	Mehlotra, R. K.;Mattera, G.;Bhatia, K.;Reeder, J. C.;Stoneking, M.;Zimmerman, P. A.	The Journal of infectious diseases	Excluded	Analysis of placental tissue	Analysis of placental tissue	PubMed
16299999	The point mutations in Pfcrt and Pfmdr1 genes in Plasmodium falciparum isolated from Hainan Province	Guan, Y. Y.;Tang, L. H.;Hu, L.;Feng, X. P.;Liu, D. Q.	Zhongguo ji sheng chong xue yu ji sheng chong bing za zhi = Chinese journal of parasitology & parasitic diseases	Excluded	Article in chinese	Article in chinese	PubMed
17633819	Study on the haplotypes of pfcrt polymorphism from Hainan Province	Wang, A. P.;Gao, Q.;Gu, Y. P.;Wang, S. Q.;Wang, G. Z.;Lin, S. G.;Meng, F.	Zhongguo ji sheng chong xue yu ji sheng chong bing za zhi = Chinese journal of parasitology & parasitic diseases	Excluded	Article in chinese	Article in chinese, data not extracted	PubMed
24358752	[Analysis of K76T Pfcrt genetic polymorphism in imported Plasmodium falciparum]	Zhou, S. M.;Yang, Y.;Che, Z.;Xu, M. X.;Wang, C. X.;Liu, Y.	Zhongguo Xue Xi Chong Bing Fang Zhi Za Zhi	Excluded	Article in chinese	Article in chinese, data not extracted	PubMed
24812836	[Analysis of Pfcrt gene polymorphism in Plasmodium falciparum from imported cases]	Zhou, S. M.;Yang, Y.;Wu, K.;Chen, Z.;Xu, M. X.;Liu, Y.;Wang, C. X.	Zhongguo Ji Sheng Chong Xue Yu Ji Sheng Chong Bing Za Zhi	Excluded	Article in chinese	Article in chinese, data not extracted	PubMed
24615126	Molecular analysis of chloroquine and sulfadoxine-pyrimethamine resistance-associated alleles in Plasmodium falciparum isolates from Nicaragua.	Sridaran S, Rodriguez B, Soto AM, Macedo De Oliveira A, Udhayakumar V.	Am J Trop Med Hyg. 2014 May;90(5):840-5. doi: 10.4269/ajtmh.13-0214. Epub 2014 Mar 10.	Excluded	Biased selection of samples	Biased selection of baseline samples	PubMed Molecular markers
20668121	pfmdr1 amplification associated with clinical resistance to mefloquine in West Africa: implications for efficacy of artemisinin combination therapies	Witkowski, B.;Iriart, X.;Soh, P. N.;Menard, S.;Alvarez, M.;Naneix-Laroche, V.;Marchou, B.;Magnaval, J. F.;Benoit-Vical, F.;Berry, A.	Journal of clinical microbiology	Excluded	Biased selection of samples	Biased selection of sample: Case study of a traveller that had self medicated before the admittance to hospital in France. Not added to the database.	PubMed
11280065	Mutations in the pfmdr1, dhfr and dhps genes of Plasmodium falciparum are associated with in-vivo drug resistance in West Papua, Indonesia	Nagesha, H. S.;Din-Syafruddin;Casey, G. J.;Susanti, A. I.;Fryauff, D. J.;Reeder, J. C.;Cowman, A. F.	Transactions of the Royal Society of Tropical Medicine and Hygiene	Excluded	Biased selection of samples	Biased selection of samples	PubMed
11784419	Plasmodium falciparum in Kenya: high prevalence of drug-resistance-associated polymorphisms in hospital admissions with severe malaria in an epidemic area	Omar, S. A.;Adagu, I. S.;Gump, D. W.;Ndaru, N. P.;Warhurst, D. C.	Annals of tropical medicine and parasitology	Excluded	Biased selection of samples	Biased selection of samples	PubMed
12455497	Molecular epidemiology of malaria in Cameroon. XIV. Plasmodium falciparum chloroquine resistance transporter (PFCRT) gene sequences of isolates before and after chloroquine treatment	Basco, L. K.;Ndounga, M.;Ngane, V. F.;Soula, G.	The American journal of tropical medicine and hygiene	Excluded	Biased selection of samples	Biased selection of samples	PubMed
12930607	Point mutations in the pfcrt and pfmdr-1 genes of Plasmodium falciparum and clinical response to chloroquine, among malaria patients from Nigeria	Happi, T. C.;Thomas, S. M.;Gbotosho, G. O.;Falade, C. O.;Akinboye, D. O.;Gerena, L.;Hudson, T.;Sowunmi, A.;Kyle, D. E.;Milhous, W.;Wirth, D. F.;Oduola, A. M.	Annals of tropical medicine and parasitology	Excluded	Biased selection of samples	Biased selection of samples	PubMed
16186171	Pre-treatment with chloroquine and parasite chloroquine resistance in Ghanaian children with severe malaria	Evans, J. A.;May, J.;Tominski, D.;Eggelte, T.;Marks, F.;Abruquah, H. H.;Meyer, C. G.;Timmann, C.;Agbenyega, T.;Horstmann, R. D.	QJM : monthly journal of the Association of Physicians	Excluded	Biased selection of samples	Biased selection of samples	PubMed
27872816	Evidence of triple mutant Pfdhps ISGNGA haplotype in Plasmodium falciparum isolates from North-east India: An analysis of sulfadoxine resistant haplotype selection.	Das MK, Chetry S, Kalita MC, Dutta P.	Genom Data. 2016 Nov 6;10:144-150. eCollection 2016 Dec.	Excluded	Biased selection of samples	Biased selection of samples for pfmdr1 testing, should be included for dhps	PubMed
19291288	Nonradioactive heteroduplex tracking assay for the detection of minority-variant chloroquine-resistant Plasmodium falciparum in Madagascar	Juliano, J. J.;Randrianarivelojosia, M.;Ramarosandratana, B.;Ariey, F.;Mwapasa, V.;Meshnick, S. R.	Malaria journal	Excluded	Biased selection of samples	Biased selection of samples, only baseline samples from patients with a recurrent infection was presented. Not entered in Access.	PubMed
17524245	Detection of in-vivo chloroquine resistance in Plasmodium falciparum from Rameswaram Island, a pilgrim centre in southern India	Eapen, A.;Ravindran, K. J.;Joshi, H.;Dhiman, R. C.;Balavinayagam, S.;Mallick, P. K.;Kumar, R.;Rajendran, C.;Selvakumar, A. D.;Dash, A. P.	Annals of tropical medicine and parasitology	Excluded	Biased selection of samples	Biased selection of samples: baseline genotypes of treatment failures	PubMed
28153004	Efficacy of artemether-lumefantrine, artesunate-amodiaquine, and dihydroartemisinin-piperaquine for treatment of uncomplicated Plasmodium falciparum malaria in Angola, 2015.	Plucinski MM, Dimbu PR, Macaia AP, Ferreira CM, Samutondo C, Quivinja J, Afonso M, Kiniffo R, Mbounga E, Kelley JS, Patel DS, He Y, Talundzic E, Garrett DO, Halsey ES, Udhayakumar V, Ringwald P, Fortes F.	Malar J. 2017 Feb 2;16(1):62. doi: 10.1186/s12936-017-1712-4.	Excluded	Biased selection of samples	Biased selection of samples: Prevalence in recurrent infections only	PubMed
17568949	Enhancement of the antimalarial efficacy of amodiaquine by chlorpheniramine in vivo	Sowunmi, A.;Gbotosho, G. O.;Happi, C. T.;Adedeji, A. A.;Bolaji, O. M.;Fehintola, F. A.;Fateye, B. A.;Oduola, A. M.	Memorias do Instituto Oswaldo Cruz	Excluded	Biased selection of samples	Biased selection of samples: recrudescences	PubMed
26891514	High prevalence of Plasmodium falciparum pfcrt K76T mutation in children with sickle cell disease at a tertiary hospital in north-western Tanzania.	Mongella S, Enweji N, Mnong'one N, Minde M, Kamugisha E, Swedberg G.	Tanzan J Health Res. 2014 Oct;16(4):256-60.	Excluded	Biased selection of samples	Biased selection of samples: Sickle cell disease, taking CQ prophylaxis	PubMed
23173674	Genotyping of Plasmodium falciparum using antigenic polymorphic markers and to study anti-malarial drug resistance markers in malaria endemic areas of Bangladesh.	Akter J, Thriemer K, Khan WA, Sullivan DJ Jr, Noedl H, Haque R.	Malar J. 2012 Nov 22;11:386. doi: 10.1186/1475-2875-11-386.	Excluded	Biased selection of samples	Biased selection of samples. Analyses of paired recrudescent infections. As data is not representative for the prevalence of mutations the genotypes were not entered.	PubMed
27549635	West Africa International Centers of Excellence for Malaria Research: Drug Resistance Patterns to Artemether-Lumefantrine in Senegal, Mali, and The Gambia.	Dieye B, Affara M, Sangare L, Joof F, Ndiaye YD, Gomis JF, Ndiaye M, Mbaye A, Diakite M, Sy N, Mbengue B, Deme AB, Daniels R, Ahouidi AD, Dieye T, Abdullahi A, Doumbia S, Ndiaye JL, Diarra A, Ismaela A, Coulibaly M, Welty C, et al.	Am J Trop Med Hyg. 2016 Nov 2;95(5):1054-1060. Epub 2016 Aug 22.	Excluded	Biased selection of samples	Biased selection of samples. Follow-up prevalence and recurrent prevalence was presented together.	PubMed
19905933	Selection of parasites with diminished drug susceptibility by amodiaquine-containing antimalarial regimens in Uganda	Nawaz, F.;Nsobya, S. L.;Kiggundu, M.;Joloba, M.;Rosenthal, P. J.	The Journal of infectious diseases	Excluded	Biased selection of samples	Biased selection of samples. Not possible to distinguish genotypes of treated and untreated parasites. Not entered.	PubMed
16896117	High reinfection rate and treatment failures in children treated with amodiaquine for falciparum malaria in Muheza villages, Northeastern Tanzania	Lemnge, M.;Alifrangis, M.;Kafuye, M. Y.;Segeja, M. D.;Gesase, S.;Minja, D.;Massaga, J. J.;Ronn, A. M.;Bygbjerg, I. C.	The American journal of tropical medicine and hygiene	Excluded	Biased selection of samples	Biased selection of samples. Only assessing samples from patients with recurrent infections, which would give an incorrect baseline prevalence. Not entered in Access.	PubMed
17152017	Intrahost selection of Plasmodium falciparum pfmdr1 alleles after antimalarial treatment on the northwestern border of Thailand	Uhlemann, A. C.;McGready, R.;Ashley, E. A.;Brockman, A.;Singhasivanon, P.;Krishna, S.;White, N. J.;Nosten, F.;Price, R. N.	The Journal of infectious diseases	Excluded	Biased selection of samples	Biased selection of samples. Only assessing samples from patients with recurrent infections, which would give an incorrect baseline prevalence. Not entered in Access.	PubMed
24809681	A genome wide association study of Plasmodium falciparum susceptibility to 22 antimalarial drugs in Kenya	Wendler, J. P.;Okombo, J.;Amato, R.;Miotto, O.;Kiara, S. M.;Mwai, L.;Pole, L.;O'Brien, J.;Manske, M.;Alcock, D.;Drury, E.;Sanders, M.;Oyola, S. O.;Malangone, C.;Jyothi, D.;Miles, A.;Rockett, K. A.;MacInnis, B. L.;Marsh, K.;Bejon, P.;Nzila, A.;Kwiatkowski, D. P.	PLoS One	Excluded	Biased selection of samples	Biased selection of samples. Post-treatment samples analysed together with pre-treatment	PubMed
23351608	Longitudinal study assessing the return of chloroquine susceptibility of Plasmodium falciparum in isolates from travellers returning from West and Central Africa, 2000-2011.	Gharbi M, Flegg JA, Hubert V, Kendjo E, Metcalf JE, Bertaux L, GuÃ©rin PJ, Le Bras J; Members of the French National Reference Centre for Imported Malaria Study, Aboubaca A, Agnamey P, Angoulvant A, Barbut P, Basset D, Belkadi G, Bellanger AP, Bemba D, Benoit-Vica F, Berry A, Bigel ML, Bonhomme J, Botterel F, et al.	Malar J. 2013 Jan 25;12:35. doi: 10.1186/1475-2875-12-35.	Excluded	Missing data	Cannot estimate the true prevalence	PubMed Molecular markers
24044371	Malarial parasite diversity in chimpanzees: the value of comparative approaches to ascertain the evolution of Plasmodium falciparum antigens	Pacheco, M. A.;Cranfield, M.;Cameron, K.;Escalante, A. A.	Malar J	Excluded	Chimpanzee infection.	Chimpanzee infection.	PubMed
19273668	Plasmodium falciparum Na+/H+ exchanger 1 transporter is involved in reduced susceptibility to quinine	Henry, M.;Briolant, S.;Zettor, A.;Pelleau, S.;Baragatti, M.;Baret, E.;Mosnier, J.;Amalvict, R.;Fusai, T.;Rogier, C.;Pradines, B.	Antimicrobial agents and chemotherapy	Excluded	Cultured isolates	Cultured isolates	PubMed
27211211	3-Iodo-4-aminoquinoline derivative sensitises resistant strains of Plasmodium falciparum to chloroquine.	Edaye S, Tazoo D, Bohle DS, Georges E.	Int J Antimicrob Agents. 2016 Jun;47(6):482-5. doi: 10.1016/j.ijantimicag.2016.03.016. Epub 2016 Apr 26.	Excluded	Cultured isolates	Cultured isolates	PubMed
27405118	PFMDR1 POLYMORPHISMS INFLUENCE ON IN VITRO SENSITIVITY OF THAI PLASMODIUM FALCIPARUM ISOLATES TO PRIMAQUINE, SITAMAQUINE AND TAFENOQUINE.	Kaewpruk N, Tan-ariya P, Ward SA, Sitthichot N, Suwandittakul N, Mungthin M.	Southeast Asian J Trop Med Public Health. 2016 May;47(3):366-76.	Excluded	Cultured isolates	Cultured isolates	PubMed
27694982	Genome-wide association analysis identifies genetic loci associated with resistance to multiple antimalarials in Plasmodium falciparum from China-Myanmar border.	Wang Z, Cabrera M, Yang J, Yuan L, Gupta B, Liang X, Kemirembe K, Shrestha S, Brashear A, Li X, Porcella SF, Miao J, Yang Z, Su XZ, Cui L.	Sci Rep. 2016 Oct 3;6:33891. doi: 10.1038/srep33891.	Excluded	Cultured isolates	Cultured isolates	PubMed
27934832	In vitro sensitivity pattern of chloroquine and artemisinin in Plasmodium falciparum.	Sharma S, Kaitholia K, Mishra N, Srivastava B, Pillai CR, Valecha N, Anvikar AR.	Indian J Med Microbiol. 2016 Oct-Dec;34(4):509-512. doi: 10.4103/0255-0857.195365.	Excluded	Cultured isolates	Cultured isolates	PubMed Molecular markers
28044042	Influence of the pfmdr1 Gene on In Vitro Sensitivities of Piperaquine in Thai Isolates of Plasmodium falciparum.	Mungthin M, Watanatanasup E, Sitthichot N, Suwandittakul N, Khositnithikul R, Ward SA.	Am J Trop Med Hyg. 2017 Mar;96(3):624-629. doi: 10.4269/ajtmh.16-0668. Epub 2017 Apr 6.	Excluded	Cultured isolates	Cultured isolates	PubMed
12124623	Genetic diversity and chloroquine selective sweeps in Plasmodium falciparum	Wootton, J. C.;Feng, X.;Ferdig, M. T.;Cooper, R. A.;Mu, J.;Baruch, D. I.;Magill, A. J.;Su, X. Z.	Nature	Excluded	Cultured isolates	Cultured isolates: Using a lot of reference strains, unclear how other samples were selected,	PubMed
18808336	Complexity of Plasmodium falciparum clinical samples from Uganda during short-term culture	Nsobya, S. L.;Kiggundu, M.;Joloba, M.;Dorsey, G.;Rosenthal, P. J.	The Journal of infectious diseases	Excluded	Cultured isolates	Cultured isolates. Describes genotype dynamics in parasite culture, does not give a baseline, not added.	PubMed
27449110	In vitro selection of Plasmodium falciparum Pfcrt and Pfmdr1 variants by artemisinin.	Njokah MJ, Kang'ethe JN, Kinyua J, Kariuki D, Kimani FT.	Malar J. 2016 Jul 22;15(1):381. doi: 10.1186/s12936-016-1443-y.	Excluded	Cultured isolates	Cultured isolates. Selected for resistance.	PubMed
27301419	A broad analysis of resistance development in the malaria parasite.	Corey VC, Lukens AK, Istvan ES, Lee MC, Franco V, Magistrado P, Coburn-Flynn O, Sakata-Kato T, Fuchs O, GnÃ¤dig NF, Goldgof G, Linares M, Gomez-Lorenzo MG, De CÃ³zar C, Lafuente-Monasterio MJ, Prats S, Meister S, Tanaseichuk O, Wree M, Zhou Y, Willis PA, Gamo FJ, et al.	Nat Commun. 2016 Jun 15;7:11901. doi: 10.1038/ncomms11901.	Excluded	Cultured isolates	Cultures isolates tested	PubMed
26324266	Artemisinin resistance at the China-Myanmar border and association with mutations in the K13 propeller gene.	Wang Z, Wang Y, Cabrera M, Zhang Y, Gupta B, Wu Y, Kemirembe K, Hu Y, Liang X, Brashear A, Shrestha S, Li X, Miao J, Sun X, Yang Z, Cui L.	Antimicrob Agents Chemother. 2015 Nov;59(11):6952-9. doi: 10.1128/AAC.01255-15. Epub 2015 Aug 31.	Excluded	Genotype prevalences previously published	Data from 3 previous study and WWARN reported	PubMed Molecular markers
25343249	Characterization of the commercially-available fluorescent chloroquine-BODIPY conjugate, LynxTag-CQGREEN, as a marker for chloroquine resistance and uptake in a 96-well plate assay.	Loh CC, Suwanarusk R, Lee YQ, Chan KW, Choy KY, RÃ©nia L, Russell B, Lear MJ, Nosten FH, Tan KS, Chow LM.	PLoS One. 2014 Oct 24;9(10):e110800. doi: 10.1371/journal.pone.0110800. eCollection 2014.	Excluded	Experimental	Experimental	PubMed
25378409	Multiple drugs compete for transport via the Plasmodium falciparum chloroquine resistance transporter at distinct but interdependent sites.	Bellanca S, Summers RL, Meyrath M, Dave A, Nash MN, Dittmer M, Sanchez CP, Stein WD, Martin RE, Lanzer M.	J Biol Chem. 2014 Dec 26;289(52):36336-51. doi: 10.1074/jbc.M114.614206. Epub 2014 Nov 6.	Excluded	Experimental	Experimental	PubMed
25405893	1H-NMR metabolite profiles of different strains of Plasmodium falciparum.	Teng R, Lehane AM, Winterberg M, Shafik SH, Summers RL, Martin RE, van Schalkwyk DA, Junankar PR, Kirk K.	Biosci Rep. 2014 Nov 21;34(6):e00150. doi: 10.1042/BSR20140134.	Excluded	Experimental	Experimental	PubMed
25487796	Identification and deconvolution of cross-resistance signals from antimalarial compounds using multidrug-resistant Plasmodium falciparum strains.	Chugh M, Scheurer C, Sax S, Bilsland E, van Schalkwyk DA, Wicht KJ, Hofmann N, Sharma A, Bashyam S, Singh S, Oliver SG, Egan TJ, Malhotra P, Sutherland CJ, Beck HP, Wittlin S, Spangenberg T, Ding XC.	Antimicrob Agents Chemother. 2015 Feb;59(2):1110-8. doi: 10.1128/AAC.03265-14. Epub 2014 Dec 8.	Excluded	Experimental	Experimental	PubMed
25733858	Plasmodium falciparum chloroquine resistance transporter is a H+-coupled polyspecific nutrient and drug exporter.	Juge N, Moriyama S, Miyaji T, Kawakami M, Iwai H, Fukui T, Nelson N, Omote H, Moriyama Y.	Proc Natl Acad Sci U S A. 2015 Mar 17;112(11):3356-61. doi: 10.1073/pnas.1417102112. Epub 2015 Mar 2.	Excluded	Experimental	Experimental	PubMed
25765049	Predicting functional and regulatory divergence of a drug resistance transporter gene in the human malaria parasite.	Siwo GH, Tan A, Button-Simons KA, Samarakoon U, Checkley LA, Pinapati RS, Ferdig MT.	BMC Genomics. 2015 Feb 22;16:115. doi: 10.1186/s12864-015-1261-6.	Excluded	Experimental	Experimental	PubMed
25884516	PfMDR2 and PfMDR5 are dispensable for Plasmodium falciparum asexual parasite multiplication but change in vitro susceptibility to anti-malarial drugs.	van der Velden M, Rijpma SR, Russel FG, Sauerwein RW, Koenderink JB.	Malar J. 2015 Feb 14;14:76. doi: 10.1186/s12936-015-0581-y.	Excluded	Experimental	Experimental	PubMed
25898991	Balancing drug resistance and growth rates via compensatory mutations in the Plasmodium falciparum chloroquine resistance transporter.	Petersen I, Gabryszewski SJ, Johnston GL, Dhingra SK, Ecker A, Lewis RE, de Almeida MJ, Straimer J, Henrich PP, Palatulan E, Johnson DJ, Coburn-Flynn O, Sanchez C, Lehane AM, Lanzer M, Fidock DA.	Mol Microbiol. 2015 Jul;97(2):381-95. doi: 10.1111/mmi.13035. Epub 2015 May 20.	Excluded	Experimental	Experimental	PubMed
26010448	Implications of Glutathione Levels in the Plasmodium berghei Response to Chloroquine and Artemisinin.	Vega-RodrÃ­guez J, Pastrana-Mena R, Crespo-LladÃ³ KN, Ortiz JG, Ferrer-RodrÃ­guez I, Serrano AE.	PLoS One. 2015;10(5):e0128212. doi: 10.1371/journal.pone.0128212.	Excluded	Experimental	Experimental	PubMed
26103410	200 Structural insights into the theoretical model of Plasmodium falciparum multi drug resistance 1 protein (PfMDR1) and its interaction with phytochemicals as efficacious antimalarial drugs: an in silico and in vitro approach.	Patel SK, Jha PC, Jasrai Y, Pandya HA, George L.	J Biomol Struct Dyn. 2015;33 Suppl 1:132-4. doi: 10.1080/07391102.2015.1032837. No abstract available.	Excluded	Experimental	Experimental	PubMed
26351679	Targeting protein translation, RNA splicing, and degradation by morpholino-based conjugates in Plasmodium falciparum.	Garg A, Wesolowski D, Alonso D, Deitsch KW, Ben Mamoun C, Altman S.	Proc Natl Acad Sci U S A. 2015 Sep 22;112(38):11935-40. doi: 10.1073/pnas.1515864112. Epub 2015 Sep 8.	Excluded	Experimental	Experimental	PubMed
26392156	Mature Erythrocyte Surface Antigen Protein Identified in the Serum of Plasmodium falciparum-Infected Patients.	Zainudin NS, Othman N, Muhi J, Abdu Sani AA, Noordin R.	Am J Trop Med Hyg. 2015 Dec 9;93(6):1268-73. doi: 10.4269/ajtmh.15-0333. Epub 2015 Sep 21.	Excluded	Experimental	Experimental	PubMed
26420308	Mutations in the Plasmodium falciparum chloroquine resistance transporter, PfCRT, enlarge the parasite's food vacuole and alter drug sensitivities.	Pulcini S, Staines HM, Lee AH, Shafik SH, Bouyer G, Moore CM, Daley DA, Hoke MJ, Altenhofen LM, Painter HJ, Mu J, Ferguson DJ, LlinÃ¡s M, Martin RE, Fidock DA, Cooper RA, Krishna S.	Sci Rep. 2015 Sep 30;5:14552. doi: 10.1038/srep14552.	Excluded	Experimental	Experimental	PubMed
26503982	Verapamil-Sensitive Transport of Quinacrine and Methylene Blue via the Plasmodium falciparum Chloroquine Resistance Transporter Reduces the Parasite's Susceptibility to these Tricyclic Drugs.	van Schalkwyk DA, Nash MN, Shafik SH, Summers RL, Lehane AM, Smith PJ, Martin RE.	J Infect Dis. 2016 Mar 1;213(5):800-10. doi: 10.1093/infdis/jiv509. Epub 2015 Oct 26.	Excluded	Experimental	Experimental	PubMed
26689807	Genome-wide transcriptome profiling reveals functional networks involving the Plasmodium falciparum drug resistance transporters PfCRT and PfMDR1.	Adjalley SH, Scanfeld D, Kozlowski E, LlinÃ¡s M, Fidock DA.	BMC Genomics. 2015 Dec 21;16:1090. doi: 10.1186/s12864-015-2320-8.	Excluded	Experimental	Experimental	PubMed
26869851	Protein profiling of mefloquine resistant Plasmodium falciparum using mass spectrometry-based proteomics.	Reamtong O, Srimuang K, Saralamba N, Sangvanich P, Day NP, White NJ, Imwong M.	Int J Mass Spectrom. 2015 Nov 30;391:82-92.	Excluded	Experimental	Experimental	PubMed
26908582	Combinatorial genetic modeling of pfcrt-mediated drug resistance evolution in Plasmodium falciparum.	Gabryszewski SJ, Modchang C, Musset L, Chookajorn T, Fidock DA.	Mol Biol Evol. 2016 Feb 22. doi:pii: msw037. [Epub ahead of print]	Excluded	Experimental	Experimental	PubMed
27073104	CRISPR-Cas9-modified pfmdr1 protects Plasmodium falciparum asexual blood stages and gametocytes against a class of piperazine-containing compounds but potentiates artemisinin-based combination therapy partner drugs.	Ng CL, Siciliano G, Lee MC, de Almeida MJ, Corey VC, Bopp SE, Bertuccini L, Wittlin S, Kasdin RG, Le Bihan A, Clozel M, Winzeler EA, Alano P, Fidock DA.	Mol Microbiol. 2016 Apr 12. doi: 10.1111/mmi.13397. [Epub ahead of print]	Excluded	Experimental	Experimental	PubMed
27147113	PfCRT and PfMDR1 modulate interactions of artemisinin derivatives and ion channel blockers.	Eastman RT, Khine P, Huang R, Thomas CJ, Su XZ.	Sci Rep. 2016 May 5;6:25379. doi: 10.1038/srep25379.	Excluded	Experimental	Experimental	PubMed
27441371	Molecular Mechanisms for Drug Hypersensitivity Induced by the Malaria Parasite's Chloroquine Resistance Transporter.	Richards SN, Nash MN, Baker ES, Webster MW, Lehane AM, Shafik SH, Martin RE.	PLoS Pathog. 2016 Jul 21;12(7):e1005725. doi: 10.1371/journal.ppat.1005725. eCollection 2016 Jul.	Excluded	Experimental	Experimental	PubMed
27483471	Influence of LAR and VAR on Para-Aminopyridine Antimalarials Targetting Haematin in Chloroquine-Resistance.	Warhurst DC, Craig JC, Raheem KS.	PLoS One. 2016 Aug 2;11(8):e0160091. doi: 10.1371/journal.pone.0160091. eCollection 2016. Erratum in: PLoS One. 2016;11(8):e0162142.	Excluded	Experimental	Experimental	PubMed
27832198	Evolution of Fitness Cost-Neutral Mutant PfCRT Conferring P. falciparum 4-Aminoquinoline Drug Resistance Is Accompanied by Altered Parasite Metabolism and Digestive Vacuole Physiology.	Gabryszewski SJ, Dhingra SK, Combrinck JM, Lewis IA, Callaghan PS, Hassett MR, Siriwardana A, Henrich PP, Lee AH, GnÃ¤dig NF, Musset L, LlinÃ¡s M, Egan TJ, Roepe PD, Fidock DA.	PLoS Pathog. 2016 Nov 10;12(11):e1005976. doi: 10.1371/journal.ppat.1005976. eCollection 2016 Nov.	Excluded	Experimental	Experimental	PubMed
28183182	A Redox-Active Fluorescent pH Indicator for Detecting Plasmodium falciparum Strains with Reduced Responsiveness to Quinoline Antimalarial Drugs.	Jida M, Sanchez CP, Urgin K, Ehrhardt K, Mounien S, Geyer A, Elhabiri M, Lanzer M, Davioud-Charvet E.	ACS Infect Dis. 2017 Feb 10;3(2):119-131. doi: 10.1021/acsinfecdis.5b00141. Epub 2016 Dec 7.	Excluded	Experimental	Experimental	PubMed
27821443	Altered Plasmodium falciparum Sensitivity to the Antiretroviral Protease Inhibitor Lopinavir Associated with Polymorphisms in pfmdr1.	Sonoiki E, Nsanzabana C, Legac J, Sindhe KM, DeRisi J, Rosenthal PJ.	Antimicrob Agents Chemother. 2016 Dec 27;61(1). pii: e01949-16. doi: 10.1128/AAC.01949-16. Print 2017 Jan.	Excluded	Experimental	Experimental/In vitro drug selection	PubMed
16871318	Chloroquine/sulphadoxine-pyrimethamine for gambian children with malaria: transmission to mosquitoes of multidrug-resistant Plasmodium falciparum	Hallett, R. L.;Dunyo, S.;Ord, R.;Jawara, M.;Pinder, M.;Randall, A.;Alloueche, A.;Walraven, G.;Targett, G. A.;Alexander, N.;Sutherland, C. J.	PLoS clinical trials	Excluded	Genotype prevalences previously published	Genotype prevalences previously published	PubMed
16968910	Polymorphisms in pfcrt, pfmdr1, dhfr genes and in vitro responses to antimalarials in Plasmodium falciparum isolates from Bangui, Central African Republic	Menard, D.;Yapou, F.;Manirakiza, A.;Djalle, D.;Matsika-Claquin, M. D.;Talarmin, A.	The American journal of tropical medicine and hygiene	Excluded	Genotype prevalences previously published	Genotype prevalences previously published	PubMed
19407115	Novel dhps and pfcrt polymorphisms in Plasmodium falciparum detected by heteroduplex tracking assay	Juliano, J. J.;Bacon, D. J.;Mu, J.;Wang, X.;Meshnick, S. R.	The American journal of tropical medicine and hygiene	Excluded	Genotype prevalences previously published	Genotype prevalences previously published	PubMed
20516285	In vitro activities of quinine and other antimalarials and pfnhe polymorphisms in Plasmodium isolates from Kenya	Okombo, J.;Kiara, S. M.;Rono, J.;Mwai, L.;Pole, L.;Ohuma, E.;Borrmann, S.;Ochola, L. I.;Nzila, A.	Antimicrobial agents and chemotherapy	Excluded	Genotype prevalences previously published	Genotype prevalences previously published	PubMed
23204183	CYP2C8 status of patients with malaria influences selection of Plasmodium falciparum pfmdr1 alleles after amodiaquine-artesunate treatment	Cavaco, I.;Martensson, A.;Froberg, G.;Msellem, M.;Bjorkman, A.;Gil, J. P.	J Infect Dis	Excluded	Genotype prevalences previously published	Genotype prevalences previously published	PubMed
23225895	Plasmodium falciparum drug resistance phenotype as assessed by patient antimalarial drug levels and its association with pfmdr1 polymorphisms.	Malmberg M, Ferreira PE, Tarning J, Ursing J, Ngasala B, BjÃ¶rkman A, MÃ¥rtensson A, Gil JP.	J Infect Dis. 2013 Mar 1;207(5):842-7. doi: 10.1093/infdis/jis747. Epub 2012 Dec 5.	Excluded	Genotype prevalences previously published	Genotype prevalences previously published	PubMed
24126360	Reduced heterozygosity at intragenic and flanking microsatellites of pfcrt gene establishes natural selection based molecular evolution of chloroquine-resistant Plasmodium falciparum in India.	Mallick PK, Singh R, Singh OP, Singh AK, Bhasin VK, Valecha N.	Infect Genet Evol. 2013 Oct 12;20C:407-412. doi: 10.1016/j.meegid.2013.10.001. [Epub ahead of print]	Excluded	Genotype prevalences previously published	Genotype prevalences previously published	PubMed
25367901	Detection of single-nucleotide polymorphisms in Plasmodium falciparum by PCR primer extension and lateral flow immunoassay.	Moers AP, Hallett RL, Burrow R, Schallig HD, Sutherland CJ, van Amerongen A.	Antimicrob Agents Chemother. 2015 Jan;59(1):365-71. doi: 10.1128/AAC.03395-14. Epub 2014 Nov 3.	Excluded	Genotype prevalences previously published	Genotype prevalences previously published	PubMed
27389361	Analysis of genetic diversity in the chloroquine-resistant gene Pfcrt in field Plasmodium falciparum isolates from five regions of the southern Cameroon.	Ngassa Mbenda HG, Das A.	Infect Genet Evol. 2016 Oct;44:450-8. doi: 10.1016/j.meegid.2016.07.003. Epub 2016 Jul 5.	Excluded	Genotype prevalences previously published	Genotype prevalences previously published	PubMed
28480232	Artemether-Lumefantrine and Dihydroartemisinin-Piperaquine Exert Inverse Selective Pressure on Plasmodium Falciparum Drug Sensitivity-Associated Haplotypes in Uganda.	Taylor AR, Flegg JA, Holmes CC, GuÃ©rin PJ, Sibley CH, Conrad MD, Dorsey G, Rosenthal PJ.	Open Forum Infect Dis. 2016 Oct 25;4(1):ofw229. doi: 10.1093/ofid/ofw229. eCollection 2017 Winter.	Excluded	Genotype prevalences previously published	Genotype prevalences previously published	PubMed
27130076	New molecular detection methods of malaria parasites with multiple genes from genomes.	Gupta H, Srivastava S, Chaudhari S, Vasudevan TG, Hande MH, D'souza SC, Umakanth S, Satyamoorthy K.	Acta Trop. 2016 Apr 27;160:15-22. doi: 10.1016/j.actatropica.2016.04.013. [Epub ahead of print]	Excluded	Genotype prevalences previously published	Genotype prevalences previously published , methodology	PubMed
26656124	High-Dose Chloroquine for Treatment of Chloroquine-Resistant Plasmodium falciparum Malaria.	Ursing J, Rombo L, Bergqvist Y, Rodrigues A, Kofoed PE.	J Infect Dis. 2016 Apr 15;213(8):1315-21. doi: 10.1093/infdis/jiv590. Epub 2015 Dec 11.	Excluded	Genotype prevalences previously published	Genotype prevalences previously published , study 25421474	PubMed
25048375	Polymorphisms in Plasmodium falciparum Chloroquine Resistance Transporter and Multidrug Resistance 1 Genes: Parasite Risk Factors that Affect Treatment Outcomes for P. falciparum Malaria after Artemether-Lumefantrine and Artesunate-Amodiaquine	Venkatesan, M.;Gadalla, N. B.;Stepniewska, K.;Dahal, P.;Nsanzabana, C.;Moriera, C.;Price, R. N.;Martensson, A.;Rosenthal, P. J.;Dorsey, G.;Sutherland, C. J.;Guerin, P.;Davis, T. M.;Menard, D.;Adam, I.;Ademowo, G.;Arze, C.;Baliraine, F. N.;Berens-Riha, N.;Bjorkman, A.;Borrmann, S.;Checchi, F.;Dhorda, M. D.;Djimde, A. A.;El-Sayed, B. B.;Eshetu, T.;Eyase, F.;Falade, C.;Faucher, J. F.;Froberg, G.;Gri…	Am J Trop Med Hyg	Excluded	Genotype prevalences previously published	Genotype prevalences previously published :Pooled analysis of mainly previously published studies, not entered in Access.	PubMed
17297030	Sustained use of insecticide-treated curtains is not associated with greater circulation of drug-resistant malaria parasites, or with higher risk of treatment failure among children with uncomplicated malaria in Burkina Faso	Diallo, D. A.;Sutherland, C.;Nebie, I.;Konate, A. T.;Ord, R.;Pota, H.;Roper, C.;Ilboudo-Sanogo, E.;Greenwood, B. M.;Cousens, S. N.	The American journal of tropical medicine and hygiene	Excluded	Genotype prevalences previously published	Genotype prevalences previously published. Same genotyping results as publication 17538894.	PubMed
17172390	Monitoring chloroquine resistance using Plasmodium falciparum parasites isolated from wild mosquitoes in Tanzania	Temu, E. A.;Kimani, I.;Tuno, N.;Kawada, H.;Minjas, J. N.;Takagi, M.	The American journal of tropical medicine and hygiene	Excluded	Genotypes in mosquitos	Genotypes in mosquitos	PubMed
25382483	Genotyping of chloroquine resistant Plasmodium falciparum in wild caught Anopheles minimus mosquitoes in a malaria endemic area of Assam, India.	Sarma DK, Mohapatra PK, Bhattacharyya DR, Mahanta J, Prakash A.	Trop Biomed. 2014 Sep;31(3):557-61.	Excluded	Genotypes in mosquitos	Genotypes in mosquitos	PubMed
25253286	Alternatively spliced transcripts and novel pseudogenes of the Plasmodium falciparum resistance-associated locus pfcrt detected in East African malaria patients.	Gadalla NB, Malmberg M, Adam I, Oguike MC, Beshir K, Elzaki SE, Mukhtar I, Gadalla AA, Warhurst DC, Ngasala B, MÃ¥rtensson A, El-Sayed BB, Gil JP, Sutherland CJ.	J Antimicrob Chemother. 2015 Jan;70(1):116-23. doi: 10.1093/jac/dku358. Epub 2014 Sep 24.	Excluded	Methodology	Methodology	PubMed
28134241	Establishment and application of a novel isothermal amplification assay for rapid detection of chloroquine resistance (K76T) in Plasmodium falciparum.	Chahar M, Mishra N, Anvikar A, Dixit R, Valecha N.	Sci Rep. 2017 Jan 30;7:41119. doi: 10.1038/srep41119.	Excluded	Methodology	Methodology	PubMed
16014853	Usefulness of the Plasmodium falciparum chloroquine resistance transporter T76 genotype failure index for the estimation of in vivo chloroquine resistance in Burkina Faso	Tinto, H.;Sanou, B.;Dujardin, J. C.;Ouedraogo, J. B.;Van, O. C.;Erhart, A.;Van, M. E.;Guiguemde, T. R.;D'Alessandro, U.	The American journal of tropical medicine and hygiene	Excluded	Missing data: No denominator	Missing data: No denominator	PubMed
16257026	Increased density but not prevalence of gametocytes following drug treatment of Plasmodium falciparum	Ali, E.;Mackinnon, M. J.;Abdel-Muhsin, A. M.;Ahmed, S.;Walliker, D.;Babiker, H. A.	Transactions of the Royal Society of Tropical Medicine and Hygiene	Excluded	Missing data: No denominator	Missing data: No denominator	PubMed
20047502	Quantifying the evolution and impact of antimalarial drug resistance: drug use, spread of resistance, and drug failure over a 12-year period in Papua New Guinea	Nsanzabana, C.;Hastings, I. M.;Marfurt, J.;Muller, I.;Baea, K.;Rare, L.;Schapira, A.;Felger, I.;Betschart, B.;Smith, T. A.;Beck, H. P.;Genton, B.	The Journal of infectious diseases	Excluded	Missing data: No denominator	Missing data: No denominator	PubMed
24455414	Amodiaquine-Artesunate versus Artemether-Lumefantrine against Uncomplicated Malaria in Children Less Than 14 Years in Ngaoundere, North Cameroon: Efficacy, Safety, and Baseline Drug Resistant Mutations in pfcrt, pfmdr1, and pfdhfr Genes	Ali, I. M.;Netongo, P. M.;Atogho-Tiedeu, B.;Ngongang, E. O.;Ajua, A.;Achidi, E. A.;Mbacham, W. F.	Malar Res Treat	Excluded	Missing data: No denominator	Missing data: No denominator	PubMed
24948693	Whole-Genome Scans Provide Evidence of Adaptive Evolution in Malawian Plasmodium falciparum Isolates	Ocholla, H.;Preston, M. D.;Mipando, M.;Jensen, A. T.;Campino, S.;MacInnis, B.;Alcock, D.;Terlouw, A.;Zongo, I.;Oudraogo, J. B.;Djimde, A. A.;Assefa, S.;Doumbo, O. K.;Borrmann, S.;Nzila, A.;Marsh, K.;Fairhurst, R. M.;Nosten, F.;Anderson, T. J.;Kwiatkowski, D. P.;Craig, A.;Clark, T. G.;Montgomery, J.	J Infect Dis	Excluded	Missing data: No denominator	Missing data: No denominator	PubMed
28327148	Drug resistance mediating Plasmodium falciparum polymorphisms and clinical presentations of parasitaemic children in Uganda.	Tukwasibwe S, Tumwebaze P, Conrad M, Arinaitwe E, Kamya MR, Dorsey G, Nsobya SL, Greenhouse B, Rosenthal PJ.	Malar J. 2017 Mar 21;16(1):125. doi: 10.1186/s12936-017-1777-0.	Excluded	Missing data: No denominator	Missing data: No denominator. Subsequent samples from the same individual were included in the denominator, not possible to get the sample size at the beginning of the study.	PubMed
16447106	Real-time polymerase chain reaction assay for the rapid detection and characterization of chloroquine-resistant Plasmodium falciparum malaria in returned travelers	Farcas, G. A.;Soeller, R.;Zhong, K.;Zahirieh, A.;Kain, K. C.	Clinical infectious diseases : an official publication of the Infectious Diseases Society of America	Excluded	Missing data: not sufficient location information	Missing data: not sufficient location information	PubMed
16638153	Invasion of Africa by a single pfcrt allele of South East Asian type	Ariey, F.;Fandeur, T.;Durand, R.;Randrianarivelojosia, M.;Jambou, R.;Legrand, E.;Ekala, M. T.;Bouchier, C.;Cojean, S.;Duchemin, J. B.;Robert, V.;Le, B. J.;Mercereau-Puijalon, O.	Malaria journal	Excluded	Missing data: not sufficient location information	Missing data: not sufficient location information	PubMed
18513774	pfmdr1 mutations in imported African Plasmodium falciparum isolates	Dippmann, A. K.;Bienzle, U.;Harms, G.;Mockenhaupt, F. P.	Transactions of the Royal Society of Tropical Medicine and Hygiene	Excluded	Missing data: not sufficient location information	Missing data: not sufficient location information	PubMed
14722883	Plasmodium falciparum clonal population dynamics during malaria treatment	Jafari, S.;Le, B. J.;Bouchaud, O.;Durand, R.	The Journal of infectious diseases	Excluded	Missing data: not sufficient location information	Missing data: Not sufficient location information. Genotype not linked to country, not added to Access.	PubMed
15374534	Pfcrt K76T mutation and its associations in imported Plasmodium falciparum malaria cases	Berry, A.;Vessiere, A.;Fabre, R.;Benoit-Vical, F.;Marchou, B.;Massip, P.;Magnaval, J. F.	Infection genetics and evolution : journal of molecular epidemiology and evolutionary genetics in infectious diseases	Excluded	Missing data: not sufficient location information	Missing data: Not sufficient location information. Genotype not linked to country, not added to Access.	PubMed
16159551	Molecular epidemiological surveillance of markers for antimalarial drugs in Plasmodium falciparum isolates imported to Barcelona, Spain	Gascon, J.;Mayor, A.;Muhlberger, N.;Peyerl-Hoffmann, G.;Oliveira, I.;Dobano, C.;Jelinek, T.;Corachan, M.	Medicina clinica	Excluded	Missing data: not sufficient location information	Missing data: Not sufficient location information. Genotype not linked to country, not added to Access.	PubMed
24274185	In vitro piperaquine susceptibility is not associated with the Plasmodium falciparum chloroquine resistance transporter gene	Pascual, A.;Madamet, M.;Bertaux, L.;Amalvict, R.;Benoit, N.;Travers, D.;Cren, J.;Taudon, N.;Rogier, C.;Parzy, D.;Pradines, B.	Malar J	Excluded	Missing data: not sufficient location information	Missing data: Not sufficient location information. Genotype not linked to country, not added to Access.	PubMed
17475629	Chloroquine-resistant Plasmodium falciparum infections among UK travellers returning with malaria after chloroquine prophylaxis	Sutherland, C. J.;Haustein, T.;Gadalla, N.;Armstrong, M.;Doherty, J. F.;Chiodini, P. L.	The Journal of antimicrobial chemotherapy	Excluded	Missing data: not sufficient location information	Missing data: Not sufficient location information. In these travellers the origin of the infection is not specified for the genotype result, not entered in Access.	PubMed
12878499	Resistance to antimalarials in Southeast Asia and genetic polymorphisms in pfmdr1	Pickard, A. L.;Wongsrichanalai, C.;Purfield, A.;Kamwendo, D.;Emery, K.;Zalewski, C.;Kawamoto, F.;Miller, R. S.;Meshnick, S. R.	Antimicrobial agents and chemotherapy	Excluded	Missing data: not sufficient location information	Missing data: Not sufficient location information. Isolates from several countries tested. Genotype prevalence not linked to country, not added to Access.	PubMed
22462737	Molecular markers in plasmodium falciparum linked to resistance to anti-malarial drugs in samples imported from Africa over an eight-year period (2002-2010): impact of the introduction of artemisinin combination therapy.	Amor A, Toro C, FernÃ¡ndez-MartÃ­nez A, Baquero M, Benito A, Berzosa P.	Malar J. 2012 Mar 30;11:100. doi: 10.1186/1475-2875-11-100.	Excluded	Missing data: not sufficient location information	Missing data: Not sufficient location information. Mix of east and west african samples	PubMed
26014942	Ex Vivo Drug Susceptibility Testing and Molecular Profiling of Clinical Plasmodium falciparum Isolates from Cambodia from 2008 to 2013 Suggest Emerging Piperaquine Resistance.	Chaorattanakawee S, Saunders DL, Sea D, Chanarat N, Yingyuen K, Sundrakes S, Saingam P, Buathong N, Sriwichai S, Chann S, Se Y, Yom Y, Heng TK, Kong N, Kuntawunginn W, Tangthongchaiwiriya K, Jacob C, Takala-Harrison S, Plowe C, Lin JT, Chuor CM, Prom S, et al.	Antimicrob Agents Chemother. 2015 Aug;59(8):4631-43. doi: 10.1128/AAC.00366-15. Epub 2015 May 26.	Excluded	Missing data	Missing information Mail sent to ask for more detailed data for K13, pfmdr1 and pfcrt	PubMed
26261345	Adaptive evolution of malaria parasites in French Guiana: Reversal of chloroquine resistance by acquisition of a mutation in pfcrt.	Pelleau S, Moss EL, Dhingra SK, Volney B, Casteras J, Gabryszewski SJ, Volkman SK, Wirth DF, Legrand E, Fidock DA, Neafsey DE, Musset L.	Proc Natl Acad Sci U S A. 2015 Aug 10. doi:pii: 201507142. [Epub ahead of print]	Excluded	Missing data	Missing information Mail sent to Lise Musset to ask for a breakdown of tables and figures in their publication.	PubMed
27630842	Simple Molecular Methods for Early Detection of Chloroquine Drug Resistance in Plasmodium vivax and Plasmodium falciparum.	Singh G, Singh R, Urhehar AD.	J Clin Diagn Res. 2016 Jul;10(7):DC19-23. doi: 10.7860/JCDR/2016/18596.8154. Epub 2016 Jul 1.	Excluded	Missing data	Missing information: Did not specify which alleles were genotyped	PubMed
25753626	Impact of antimalarial treatment and chemoprevention on the drug sensitivity of malaria parasites isolated from ugandan children.	Tumwebaze P, Conrad MD, Walakira A, LeClair N, Byaruhanga O, Nakazibwe C, Kozak B, Bloome J, Okiring J, Kakuru A, Bigira V, Kapisi J, Legac J, Gut J, Cooper RA, Kamya MR, Havlir DV, Dorsey G, Greenhouse B, Nsobya SL, Rosenthal PJ.	Antimicrob Agents Chemother. 2015 Jun;59(6):3018-30. doi: 10.1128/AAC.05141-14. Epub 2015 Mar 9.	Excluded	Missing data	Missing information: Not possible to identify the 'pre-treatment' prevalence, in this article corresponding to children that were treated with AL >70 days ago AND no DP prophylaxis	PubMed
12121957	Rapid detection of a molecular marker for chloroquine-resistant falciparum malaria	Durand, R.;Huart, V.;Jafari, S.;Le, B. J.	Antimicrobial agents and chemotherapy	Excluded	Missing data: not sufficient location information	Missing information: not sufficient location information	PubMed
12423552	Molecular surveillance of drug resistance through imported isolates of Plasmodium falciparum in Europe	Jelinek, T.;Peyerl-Hoffmann, G.;Muhlberger, N.;Wichmann, O.;Wilhelm, M.;Schmider, N.;Grobusch, M. P.;von, S. F.;Gascon, J.;Laferl, H.;Hatz, C.;Alifrangis, M.;Burchard, G.;McWhinney, P.;Schulze, M.;Kollaritsch, H.;da, C. S.;Beran, J.;Kern, P.;Gjorup, I.;Cuadros, J.	Malaria journal	Excluded	Missing data: not sufficient location information	Missing information: not sufficient location information	PubMed
12533279	A molecular surveillance system for global patterns of drug resistance in imported malaria	Labbe, A. C.;Patel, S.;Crandall, I.;Kain, K. C.	Emerging infectious diseases	Excluded	Missing data: not sufficient location information	Missing information: not sufficient location information	PubMed
26613787	Population Structure Shapes Copy Number Variation in Malaria Parasites.	Cheeseman IH, Miller B, Tan JC, Tan A, Nair S, Nkhoma SC, De Donato M, Rodulfo H, Dondorp A, Branch OH, Mesia LR, Newton P, Mayxay M, Amambua-Ngwa A, Conway DJ, Nosten F, Ferdig MT, Anderson TJ.	Mol Biol Evol. 2016 Mar;33(3):603-20. doi: 10.1093/molbev/msv282. Epub 2015 Nov 26.	Excluded	Missing data: not sufficient location information	Missing information: not sufficient location information	PubMed
26858119	The Plasmodium falciparum chloroquine resistance transporter is associated with the ex vivo P. falciparum African parasite response to pyronaridine.	Madamet M, Briolant S, Amalvict R, Benoit N, Bouchiba H, Cren J, Pradines B; French National Centre for Imported Malaria Study Group.	Parasit Vectors. 2016 Feb 9;9(1):77. doi: 10.1186/s13071-016-1358-z.	Excluded	Missing data: not sufficient location information	Missing information: not sufficient location information	PubMed
24204960	Surveillance of travellers: an additional tool for tracking antimalarial drug resistance in endemic countries	Gharbi, M.;Flegg, J. A.;Pradines, B.;Berenger, A.;Ndiaye, M.;Djimde, A. A.;Roper, C.;Hubert, V.;Kendjo, E.;Venkatesan, M.;Brasseur, P.;Gaye, O.;Offianan, A. T.;Penali, L.;Le Bras, J.;Guerin, P. J.	PLoS One	Excluded	Missing data: not sufficient location information	Missing information: Not sufficient location information. Country-specific enotype prevalence and sample size not possible to extract from article.	PubMed
20156350	Factors contributing to delay in parasite clearance in uncomplicated falciparum malaria in children	Sowunmi, A.;Adewoye, E. O.;Gbotsho, G. O.;Happi, C. T.;Sijuade, A.;Folarin, O. A.;Okuboyejo, T. M.;Michael, O. S.	Malaria journal	Excluded	Missing data	Missing information: Pfmdr1 and pfcrt mutations grouped, not possible to distinguish prevalence of mutations in one of the genes	PubMed
28303837	Prevalence of multiple drug-resistant Plasmodium falciparum malaria cases in Northeast India.	Sharma J, Khan SA, Soni M, Dutta P.	Indian J Med Microbiol. 2017 Jan-Mar;35(1):140-142. doi: 10.4103/ijmm.IJMM_15_470.	Excluded	Missing data	Missing information: Unclear	PubMed
11578085	Plasmodium falciparum: linkage disequilibrium between loci in chromosomes 7 and 5 and chloroquine selective pressure in Northern Nigeria	Adagu, I. S.;Warhurst, D. C.	Parasitology	Excluded	No access to article	No access to article	PubMed
12793642	Local differentiation in Plasmodium falciparum drug resistance genes in Sudan	Abdel-Muhsin, A. A.;Mackinnon, M. J.;Awadalla, P.;Ali, E.;Suleiman, S.;Ahmed, S.;Walliker, D.;Babiker, H. A.	Parasitology	Excluded	No access to article	No access to article	PubMed
15478806	Variations in the sequence and expression of the Plasmodium falciparum chloroquine resistance transporter (Pfcrt) and their relationship to chloroquine resistance in vitro	Durrand, V.;Berry, A.;Sem, R.;Glaziou, P.;Beaudou, J.;Fandeur, T.	Molecular and biochemical parasitology	Excluded	No access to article	No access to article	PubMed
15881545	Assessment of clinical course and outcome of Plasmodium falciparum malaria in Angola diagnosed by microscopic and molecular methods	Kryger, T.;Nahorski, W.;Wojtacha, A.;Szostakowska, B.;Pietkiewicz, H.;Myjak, P.	International maritime health	Excluded	No access to article	No access to article	PubMed
16004703	The roles of the pfcrt 76T and pfmdr1 86Y mutations, immunity and the initial level of parasitaemia, in predicting the outcome of chloroquine treatment in two areas with different transmission intensities	Khalil, I. F.;Alifrangis, M.;Tarimo, D. S.;Staalso, T.;Satti, G. M.;Theander, T. G.;Ronn, A. M.;Bygbjerg, I. C.	Annals of tropical medicine and parasitology	Excluded	No access to article	No access to article	PubMed
16297285	Chloroquine-treatment failure in northern Ghana: roles of pfcrt T76 and pfmdr1 Y86	Mockenhaupt, F. P.;Ehrhardt, S.;Eggelte, T. A.;Agana-Nsiire, P.;Stollberg, K.;Mathieu, A.;Markert, M.;Otchwemah, R. N.;Bienzle, U.	Annals of tropical medicine and parasitology	Excluded	No access to article	No access to article	PubMed
16438184	In vitro susceptibility and genetic variations for chloroquine and mefloquine in Plasmodium falciparum isolates from Thai-Myanmar border	Hatabu, T.;Kawazu, S.;Kojima, S.;Sato, K.;Singhasivanon, P.;Looareesuwan, S.;Kano, S.	The Southeast Asian journal of tropical medicine and public health	Excluded	No access to article	No access to article	PubMed
16929908	uerra AP, Knudson A, Nicholls RS, Galindo JA, Ravid Z, Rahirant S, Duarte N, Chaparro-Olaya J, Wasserman M. [Genotyping of the Plasmodium falciparum msp1 (block 2) and dhfr (codon 108) genes in field samples collected in four endemic Colombian localities]. Biomedica. 2006 Mar;26(1):101-12			Excluded	No access to article	No access to article	PubMed
17580565	Detection of drug resistance markers for chloroquine and pyrimethamine-sulfadoxine in Jazan area, Saudi Arabia using PCR and restriction digestion	Al, H. S. A.	Journal of the Egyptian Society of Parasitology	Excluded	No access to article	No access to article	PubMed
18432008	Plasmodium falciparum chloroquine and pyrimethamine resistance monitoring network with molecular tools in the Niger River valley, Republic of Niger	Ibrahim, M. L.;Hassane, H.;Konate, L.;Adamou, S.;Ousmane, I.;Adehossi, E.;Jeanne, I.;Duchemin, J. B.	Bulletin de la Societe de pathologie exotique (1990)	Excluded	No access to article	No access to article	PubMed
19122920	High prevalence of Plasmodium falciparum Pfmdr1 86Y mutant gene in sickle cell disease in Nigeria	Agbonlahor, D. E.;Mirabeau, T. Y.;Faith, O.;Inoigbe, O. P.;Samuel, T. K.;Clarence, Y. S.	Journal of microbiology immunology and infection = Wei mian yu gan ran za zhi	Excluded	No access to article	No access to article	PubMed
19795757	Molecular surveillance of Plasmodium falciparum chloroquine resistance transporter variant T76 in Jazan area, Kingdom of Saudi Arabia	Dawoud, H. A.;Ageely, H. M.;El, S. A. H.;Heiba, A. A.	Journal of the Egyptian Society of Parasitology	Excluded	No access to article	No access to article	PubMed
21323158	Factors associated with regional bias of pfcrt (plasmodium falciparum chloroquine resistance transporter) haplotypes in Nepal	Banjara, M. R.;Imwong, M.;Petmitr, S.;Sirawaraporn, W.;Joshi, A. B.;Chavalitshewinkoon-Petmitr, P.	The Southeast Asian journal of tropical medicine and public health	Excluded	No access to article	No access to article	PubMed
22299399	High prevalence of pfcrt K76t mutants among Plasmodium falciparum isolates from Sabah, Malaysia.	Norahmad NA, Abdullah NR, Yaccob N, Jelip J, Dony JF, Ruslan KF, Sulaiman LH, Sidek HM, Noedl H, Ismail Z.	Southeast Asian J Trop Med Public Health. 2011 Nov;42(6):1322-6.	Excluded	No access to article	No access to article	PubMed
22299457	Efficacy of mefloquine treatment and genetic profiles in uncomplicated Plasmodium falciparum malaria in southern Lao PDR.	Toma H, Hatabu T, Vanisaveth V, Mannoor MK, Watanabe H, Li C, Kobayashi J, Phompida S, Kano S, Sato Y.	Southeast Asian J Trop Med Public Health. 2011 Jul;42(4):759-63.	Excluded	No access to article	No access to article	PubMed
24122669	Efficacy and safety of antimalarial combinations for treatment of uncomplicated malaria in children in Bangui, Central African Republic.	Nambei WS, Lango Yaya E, Pounguinza S, Achonduh O, Bogon A, Lengande R, Evehe MS, Ekollo Mbange AH, Mbacham W.	Med Sante Trop. 2013 Aug 1;23(3):313-319.	Excluded	No access to article	No access to article	PubMed
25035579	High prevalence of pfcrt K76T and mdr1 N86Y mutations in Sonitpur district of Assam, India	Goswami, D.;Dhiman, S.;Rabha, B.;Kumar, D.;Baruah, I.;Veer, V.;Bhola, R.;Sharma, D.	J Parasit Dis	Excluded	No access to article	No access to article	PubMed
25249358	Pfcrt 76T and pfmdr1 86Y allele frequency in Plasmodium falciparum isolates and use of self-medication in a rural area of Gabon.	Mawili-Mboumba DP, Ndong Ngomo JM, Maboko F, Guiyedi V, Mourou Mbina JR, Kombila M, Bouyou Akotet MK.	Trans R Soc Trop Med Hyg. 2014 Nov;108(11):729-34. doi: 10.1093/trstmh/tru147. Epub 2014 Sep 23.	Excluded	No access to article	No access to article	PubMed
26867373	CHARACTERIZATION OF MALARIA INFECTION AT TWO BORDER AREAS OF THAILAND ADJOINING WITH MYANMAR AND MALAYSIA.	Sermwittayawong N, Nishibuchi M, Sawangjaroen N, Vuddhakul V.	Southeast Asian J Trop Med Public Health. 2015 Jul;46(4):551-7.	Excluded	No access to article	No access to article	PubMed
26998436	Detection of chloroquine and artemisinin resistance molecular markers in Plasmodium falciparum: A hospital based study.	Ramani S, Parija SC, Mandal J, Hamide A, Bhat V.	Trop Parasitol. 2016 Jan-Jun;6(1):69-77. doi: 10.4103/2229-5070.175110.	Excluded	No access to article	No access to article	PubMed
11725698	[Africa or Asia, which is the evolutionary origin of human schistosomes?].	Zhang G, Verneau O, Qiu C, Jourdane J, Xia M.	C R Acad Sci III. 2001 Nov;324(11):1001-10. French.	Excluded	No prevalence report	No prevalence report	PubMed Molecular markers
12067827	Genetic diversity and population structure of Plasmodium falciparum isolates from Dakar, Senegal, investigated from microsatellite and antigen determinant loci.	Leclerc MC, Durand P, de MeeÃ»s T, Robert V, Renaud F.	Microbes Infect. 2002 Jun;4(7):685-92.	Excluded	No prevalence report	No prevalence report	PubMed Molecular markers
12243346	Intragenomic length variation of the ribosomal DNA intergenic spacer in a malaria vector, Anopheles sinensis.	Whang IJ, Jung J, Park JK, Min GS, Kim W.	Mol Cells. 2002 Aug 31;14(1):158-62.	Excluded	No prevalence report	No prevalence report	PubMed Molecular markers
12364623	A polytene chromosome analysis of the Anopheles gambiae species complex.	Coluzzi M, Sabatini A, della Torre A, Di Deco MA, Petrarca V.	Science. 2002 Nov 15;298(5597):1415-8. Epub 2002 Oct 3.	Excluded	No prevalence report	No prevalence report	PubMed Molecular markers
15673784	Mutations in pfmdr1 modulate the sensitivity of Plasmodium falciparum to the intrinsic antiplasmodial activity of verapamil	Hayward, R.;Saliba, K. J.;Kirk, K.	Antimicrobial agents and chemotherapy	Excluded	No prevalence report	No prevalence report	PubMed
15741552	A simple, high-throughput method to detect Plasmodium falciparum single nucleotide polymorphisms in the dihydrofolate reductase, dihydropteroate synthase, and P. falciparum chloroquine resistance transporter genes using polymerase chain reaction- and enzyme-linked immunosorbent assay-based technology	Alifrangis, M.;Enosse, S.;Pearce, R.;Drakeley, C.;Roper, C.;Khalil, I. F.;Nkya, W. M.;Ronn, A. M.;Theander, T. G.;Bygbjerg, I. C.	The American journal of tropical medicine and hygiene	Excluded	No prevalence report	No prevalence report	PubMed
17110371	In vitro efficacy, resistance selection, and structural modeling studies implicate the malarial parasite apicoplast as the target of azithromycin	Sidhu, A. B.;Sun, Q.;Nkrumah, L. J.;Dunne, M. W.;Sacchettini, J. C.;Fidock, D. A.	The Journal of biological chemistry	Excluded	No prevalence report	No prevalence report	PubMed
17230421	Martensson A, Ngasala B, Ursing J, Isabel Veiga M, Wiklund L, Membi C, Montgomery SM, Premji Z, Farnert A, Bjorkman A. Influence of consecutive-day blood sampling on polymerase chain reaction-adjusted parasitological cure rates in an antimalarial-drug trial conducted in Tanzania. J. Infect. Dis. 2007 Feb 15;195(4):597-601			Excluded	No prevalence report	No prevalence report	PubMed
17546230	[Assessment of the efficacy of antimalarial drugs in TarapacÃ¡, in the Colombian Amazon basin].	Osorio L, PÃ©rez Ldel P, GonzÃ¡lez IJ.	Biomedica. 2007 Mar;27(1):133-40. Epub 2007 May 31. Spanish.	Excluded	No prevalence report	No prevalence report	PubMed Molecular markers
17804664	Rapid microarray-based method for monitoring of all currently known single-nucleotide polymorphisms associated with parasite resistance to antimalaria drugs	Crameri, A.;Marfurt, J.;Mugittu, K.;Maire, N.;Regos, A.;Coppee, J. Y.;Sismeiro, O.;Burki, R.;Huber, E.;Laubscher, D.;Puijalon, O.;Genton, B.;Felger, I.;Beck, H. P.	Journal of clinical microbiology	Excluded	No prevalence report	No prevalence report	PubMed
18249407	Baseline in vitro efficacy of ACT component drugs on Plasmodium falciparum clinical isolates from Mali	Kaddouri, H.;Djimde, A.;Dama, S.;Kodio, A.;Tekete, M.;Hubert, V.;Kone, A.;Maiga, H.;Yattara, O.;Fofana, B.;Sidibe, B.;Sangare, C. P.;Doumbo, O.;Le, B. J.	International journal for parasitology	Excluded	No prevalence report	No prevalence report	PubMed
18448699	Multiplex PCR and oligonucleotide microarray for detection of single-nucleotide polymorphisms associated with Plasmodium falciparum drug resistance	Zhang, G. Q.;Guan, Y. Y.;Sheng, H. H.;Zheng, B.;Wu, S.;Xiao, H. S.;Tang, L. H.	Journal of clinical microbiology	Excluded	No prevalence report	No prevalence report	PubMed
19064624	A Trial of Combination Antimalarial Therapies in Children from Papua New Guinea			Excluded	No prevalence report	No prevalence report	PubMed
20368402	Jullien V, Ogutu B, Juma E, Carn G, Obonyo C, Kiechel JR. Population pharmacokinetics and pharmacodynamic considerations of amodiaquine and desethylamodiaquine in Kenyan adults with uncomplicated malaria receiving artesunate-amodiaquine combination therapy. Antimicrob Agents Chemother. 2010 Jun;54(6):2611-7. Epub 2010 Apr 5.			Excluded	No prevalence report	No prevalence report	PubMed
20439956	Raman J, Little F, Roper C, Kleinschmidt I, Cassam Y, Maharaj R, Barnes KI. Five years of large-scale dhfr and dhps mutation surveillance following the phased implementation of artesunate plus sulfadoxine-pyrimethamine in Maputo Province, Southern Mozambique. Am J Trop Med Hyg. 2010 May;82(5):788-94			Excluded	No prevalence report	No prevalence report	PubMed
20890550	Galindo JA, Cristiano FA, Knudson A, Nicholls RS, Guerra AP. [Point mutations in dihydrofolate reductase and dihydropteroate synthase genes of Plasmodium falciparum from three endemic malaria regions in Colombia]. Biomedica. 2010 Jan-Mar;30(1):56-64			Excluded	No prevalence report	No prevalence report	PubMed
21867552	Host candidate gene polymorphisms and clearance of drug-resistant Plasmodium falciparum parasites.	Diakite M, Achidi EA, Achonduh O, Craik R, Djimde AA, Evehe MS, Green A, Hubbart C, Ibrahim M, Jeffreys A, Khan BK, Kimani F, Kwiatkowski DP, Mbacham WF, Jezan SO, Ouedraogo JB, Rockett K, Rowlands K, Tagelsir N, Tekete MM, Zongo I, Ranford-Cartwright LC.	Malar J. 2011 Aug 25;10:250. doi: 10.1186/1475-2875-10-250.	Excluded	No prevalence report	No prevalence report	PubMed Molecular markers
21881753	Molecular markers and genetic diversity of Plasmodium vivax.	Brito CF, Ferreira MU.	Mem Inst Oswaldo Cruz. 2011 Aug;106 Suppl 1:12-26.	Excluded	No prevalence report	No prevalence report	PubMed Molecular markers
21881754	Analysis of the genetic variability of PvMSP-3Î± among Plasmodium vivax in Brazilian field isolates.	Ribeiro RS, Ladeira L, Rezende AM, Fontes CJ, Carvalho LH, Brito CF.	Mem Inst Oswaldo Cruz. 2011 Aug;106 Suppl 1:27-33.	Excluded	No prevalence report	No prevalence report	PubMed Molecular markers
22185672	Plasmodium falciparum population dynamics during the early phase of anti-malarial drug treatment in Tanzanian children with acute uncomplicated malaria.	Carlsson AM, Ngasala BE, DahlstrÃ¶m S, Membi C, Veiga IM, Rombo L, Abdulla S, Premji Z, Gil JP, BjÃ¶rkman A, MÃ¥rtensson A.	Malar J. 2011 Dec 20;10:380. doi: 10.1186/1475-2875-10-380.	Excluded	No prevalence report	No prevalence report	PubMed Molecular markers
22206027	Multiplicity and diversity of Plasmodium vivax infections in a highly endemic region in Papua New Guinea.	Koepfli C, Ross A, Kiniboro B, Smith TA, Zimmerman PA, Siba P, Mueller I, Felger I.	PLoS Negl Trop Dis. 2011 Dec;5(12):e1424. doi: 10.1371/journal.pntd.0001424. Epub 2011 Dec 20.	Excluded	No prevalence report	No prevalence report	PubMed Molecular markers
22264294	Development of a TaqMan Allelic Discrimination assay for detection of single nucleotides polymorphisms associated with anti-malarial drug resistance.	Kamau E, Alemayehu S, Feghali KC, Tolbert LS, Ogutu B, Ockenhouse CF.	Malar J. 2012 Jan 20;11:23. doi: 10.1186/1475-2875-11-23.	Excluded	No prevalence report	No prevalence report	PubMed Molecular markers
22272229	First report on co-occurrence knockdown resistance mutations and susceptibility to beta-cypermethrin in Anopheles sinensis from Jiangsu Province, China.	Tan WL, Wang ZM, Li CX, Chu HL, Xu Y, Dong YD, Wang ZC, Chen DY, Liu H, Liu DP, Liu N, Sun J, Zhao T.	PLoS One. 2012;7(1):e29242. doi: 10.1371/journal.pone.0029242. Epub 2012 Jan 17.	Excluded	No prevalence report	No prevalence report	PubMed Molecular markers
22301028	Molecular markers for detection and differentiation of Plasmodium falciparum and Plasmodium vivax in human blood samples by pyrosequencing.	Lulitanond V, Intapan PM, Tantrawatpan C, Sankuntaw N, Sanpool O, Janwan P, Maleewong W.	J Clin Microbiol. 2012 Apr;50(4):1455-7. doi: 10.1128/JCM.06001-11. Epub 2012 Feb 1.	Excluded	No prevalence report	No prevalence report	PubMed Molecular markers
22540158	Temporal trends of sulphadoxine-pyrimethamine (SP) drug-resistance molecular markers in Plasmodium falciparum parasites from pregnant women in western Kenya.	Iriemenam NC, Shah M, Gatei W, van Eijk AM, Ayisi J, Kariuki S, Vanden Eng J, Owino SO, Lal AA, Omosun YO, Otieno K, Desai M, ter Kuile FO, Nahlen B, Moore J, Hamel MJ, Ouma P, Slutsker L, Shi YP.	Malar J. 2012 Jul 4;11:134. doi: 10.1186/1475-2875-11-134.	Excluded	No prevalence report	No prevalence report	PubMed Molecular markers
22849771	The Plasmodium falciparum, Nima-related kinase Pfnek-4: a marker for asexual parasites committed to sexual differentiation.	Reininger L, Garcia M, Tomlins A, MÃ¼ller S, Doerig C.	Malar J. 2012 Jul 31;11:250. doi: 10.1186/1475-2875-11-250.	Excluded	No prevalence report	No prevalence report	PubMed Molecular markers
22966810	Status of potential PfATP6 molecular markers for artemisinin resistance in Suriname.	Adhin MR, Labadie-Bracho M, Vreden SG.	Malar J. 2012 Sep 11;11:322. doi: 10.1186/1475-2875-11-322.	Excluded	No prevalence report	No prevalence report	PubMed Molecular markers
22990780	Whole-genome analysis of Plasmodium spp. Utilizing a new agilent technologies DNA microarray platform.	Painter HJ, Altenhofen LM, Kafsack BF, LlinÃ¡s M.	Methods Mol Biol. 2013;923:213-9.	Excluded	No prevalence report	No prevalence report	PubMed Molecular markers
23044287	Phenotypic and genotypic characterisation of drug-resistant Plasmodium vivax.	Price RN, Auburn S, Marfurt J, Cheng Q.	Trends Parasitol. 2012 Nov;28(11):522-9. doi: 10.1016/j.pt.2012.08.005. Epub 2012 Oct 5. Review.	Excluded	No prevalence report	No prevalence report	PubMed Molecular markers
23055932	A new chromosomal phylogeny supports the repeated origin of vectorial capacity in malaria mosquitoes of the Anopheles gambiae complex.	Kamali M, Xia A, Tu Z, Sharakhov IV.	PLoS Pathog. 2012;8(10):e1002960. doi: 10.1371/journal.ppat.1002960. Epub 2012 Oct 4.	Excluded	No prevalence report	No prevalence report	PubMed Molecular markers
23072154	[Study on the genetic differences among Oncomelania hupensis population in middle and lower reaches of Yangtze River using microsatellite DNA markers].	Li SZ, Zhang L, Liu Q, Lv S, Wang Q, Qian YJ, Yang K, Zhou XN.	Zhongguo Ji Sheng Chong Xue Yu Ji Sheng Chong Bing Za Zhi. 2012 Aug 30;30(4):268-73. Chinese.	Excluded	No prevalence report	No prevalence report	PubMed Molecular markers
23083017	Therapeutic efficacy of artemether-lumefantrine for Plasmodium vivax infections in a prospective study in Guyana.	Eibach D, Ceron N, Krishnalall K, Carter K, Bonnot G, Bienvenu AL, Picot S.	Malar J. 2012 Oct 19;11:347. doi: 10.1186/1475-2875-11-347.	Excluded	No prevalence report	No prevalence report	PubMed Molecular markers
23123703	Brain-derived neurotrophic factor and the course of experimental cerebral malaria.	Linares M, MarÃ­n-GarcÃ­a P, PÃ©rez-Benavente S, SÃ¡nchez-Nogueiro J, Puyet A, Bautista JM, Diez A.	Brain Res. 2013 Jan 15;1490:210-24. doi: 10.1016/j.brainres.2012.10.040. Epub 2012 Nov 1.	Excluded	No prevalence report	No prevalence report	PubMed Molecular markers
23162138	Quinine treatment selects the pfnhe-1 ms4760-1 polymorphism in Malian patients with Falciparum malaria.	Kone A, Mu J, Maiga H, Beavogui AH, Yattara O, Sagara I, Tekete MM, Traore OB, Dara A, Dama S, Diallo N, Kodio A, TraorÃ© A, BjÃ¶rkman A, Gil JP, Doumbo OK, Wellems TE, Djimde AA.	J Infect Dis. 2013 Feb 1;207(3):520-7. doi: 10.1093/infdis/jis691. Epub 2012 Nov 16.	Excluded	No prevalence report	No prevalence report	PubMed Molecular markers
23169890	Antimalarial activity of isoquine against Kenyan Plasmodium falciparum clinical isolates and association with polymorphisms in pfcrt and pfmdr1 genes	Okombo, J.;Kiara, S. M.;Abdirahman, A.;Mwai, L.;Ohuma, E.;Borrmann, S.;Nzila, A.;Ward, S.	J Antimicrob Chemother	Excluded	No prevalence report	No prevalence report	PubMed
23181845	Genetic diversity of Plasmodium vivax and Plasmodium falciparum in Honduras.	Lopez AC, Ortiz A, Coello J, Sosa-Ochoa W, Torres RE, Banegas EI, Jovel I, Fontecha GA.	Malar J. 2012 Nov 26;11:391. doi: 10.1186/1475-2875-11-391.	Excluded	No prevalence report	No prevalence report	PubMed Molecular markers
23181896	Genotype comparison of Plasmodium vivax and Plasmodium falciparum clones from pregnant and non-pregnant populations in North-west Colombia.	Arango EM, Samuel R, Agudelo OM, Carmona-Fonseca J, Maestre A, Yanow SK.	Malar J. 2012 Nov 26;11:392. doi: 10.1186/1475-2875-11-392.	Excluded	No prevalence report	No prevalence report	PubMed Molecular markers
23185469	Multiple-clone activation of hypnozoites is the leading cause of relapse in Plasmodium vivax infection.	de Araujo FC, de Rezende AM, Fontes CJ, Carvalho LH, Alves de Brito CF.	PLoS One. 2012;7(11):e49871. doi: 10.1371/journal.pone.0049871. Epub 2012 Nov 21.	Excluded	No prevalence report	No prevalence report	PubMed Molecular markers
23185500	Hepatitis B virus infection does not significantly influence Plasmodium parasite density in asymptomatic infections in Ghanaian transfusion recipients.	Freimanis GL, Owusu-Ofori S, Allain JP.	PLoS One. 2012;7(11):e49967. doi: 10.1371/journal.pone.0049967. Epub 2012 Nov 21.	Excluded	No prevalence report	No prevalence report	PubMed Molecular markers
23206579	Molecular phylogenetic analysis of Anopheles and Cellia subgenus anophelines (Diptera: Culicidae) in temperate and tropical regions of Iran.	Gholizadeh S, Djadid ND, Nouroozi B, Bekmohammadi M.	Acta Trop. 2013 Apr;126(1):63-74. doi: 10.1016/j.actatropica.2012.11.003. Epub 2012 Dec 1.	Excluded	No prevalence report	No prevalence report	PubMed Molecular markers
23208719	Assessing the cost-benefit effect of a Plasmodium falciparum drug resistance mutation on parasite growth in vitro	Froberg, G.;Ferreira, P. E.;Martensson, A.;Ali, A.;Bjorkman, A.;Gil, J. P.	Antimicrob Agents Chemother	Excluded	No prevalence report	No prevalence report	PubMed
23208721	Mefloquine exposure induces cell cycle delay and reveals stage-specific expression of the pfmdr1 gene	Bohorquez, E. B.;Juliano, J. J.;Kim, H. S.;Meshnick, S. R.	Antimicrob Agents Chemother	Excluded	No prevalence report	No prevalence report	PubMed
23230341	Prevalence of drug resistance-associated gene mutations in Plasmodium vivax in Central China.	Lu F, Wang B, Cao J, Sattabongkot J, Zhou H, Zhu G, Kim K, Gao Q, Han ET.	Korean J Parasitol. 2012 Dec;50(4):379-84. doi: 10.3347/kjp.2012.50.4.379. Epub 2012 Nov 26.	Excluded	No prevalence report	No prevalence report	PubMed Molecular markers
23232077	Local population structure of Plasmodium: impact on malaria control and elimination.	Chenet SM, Schneider KA, Villegas L, Escalante AA.	Malar J. 2012 Dec 11;11:412. doi: 10.1186/1475-2875-11-412.	Excluded	No prevalence report	No prevalence report	PubMed Molecular markers
23388496	Features of autophagic cell death in Plasmodium liver-stage parasites.	Eickel N, Kaiser G, Prado M, Burda PC, Roelli M, Stanway RR, Heussler VT.	Autophagy. 2013 Apr;9(4):568-80. doi: 10.4161/auto.23689. Epub 2013 Feb 6.	Excluded	No prevalence report	No prevalence report	PubMed Molecular markers
23433428	Phylogeography of the neotropical Anopheles triannulatus complex (Diptera: Culicidae) supports deep structure and complex patterns.	Moreno M, Bickersmith S, Harlow W, Hildebrandt J, McKeon SN, Silva-do-Nascimento TF, Loaiza JR, Ruiz F, LourenÃ§o-de-Oliveira R, Sallum MA, Bergo ES, Fritz GN, Wilkerson RC, Linton YM, Juri MJ, Rangel Y, PÃ³voa MM, GutiÃ©rrez-Builes LA, Correa MM, Conn JE.	Parasit Vectors. 2013 Feb 22;6:47. doi: 10.1186/1756-3305-6-47.	Excluded	No prevalence report	No prevalence report	PubMed Molecular markers
23442253	A Poisson hierarchical modelling approach to detecting copy number variation in sequence coverage data	Sepulveda, N.;Campino, S. G.;Assefa, S. A.;Sutherland, C. J.;Pain, A.;Clark, T. G.	BMC Genomics	Excluded	No prevalence report	No prevalence report	PubMed
23459230	An integrated linkage, chromosome, and genome map for the yellow fever mosquito Aedes aegypti.	Timoshevskiy VA, Severson DW, Debruyn BS, Black WC, Sharakhov IV, Sharakhova MV.	PLoS Negl Trop Dis. 2013;7(2):e2052. doi: 10.1371/journal.pntd.0002052. Epub 2013 Feb 14.	Excluded	No prevalence report	No prevalence report	PubMed Molecular markers
23597081	A multi-locus approach to barcoding in the Anopheles strodei subgroup (Diptera: Culicidae).	Bourke BP, Oliveira TP, Suesdek L, Bergo ES, Sallum MA.	Parasit Vectors. 2013 Apr 19;6:111. doi: 10.1186/1756-3305-6-111.	Excluded	No prevalence report	No prevalence report	PubMed Molecular markers
23615863	A whole cell pathway screen reveals seven novel chemosensitizers to combat chloroquine resistant malaria	Ch'ng, J. H.;Mok, S.;Bozdech, Z.;Lear, M. J.;Boudhar, A.;Russell, B.;Nosten, F.;Tan, K. S.	Sci Rep	Excluded	No prevalence report	No prevalence report	PubMed
23648098	Genetic analysis of primaquine tolerance in a patient with relapsing vivax malaria.	Bright AT, Alenazi T, Shokoples S, Tarning J, Paganotti GM, White NJ, Houston S, Winzeler EA, Yanow SK.	Emerg Infect Dis. 2013 May;19(5):802-5. doi: 10.3201/eid1905.121852.	Excluded	No prevalence report	No prevalence report	PubMed Molecular markers
23683123	A unique Y gene in the Asian malaria mosquito Anopheles stephensi encodes a small lysine-rich protein and is transcribed at the onset of embryonic development.	Criscione F, Qi Y, Saunders R, Hall B, Tu Z.	Insect Mol Biol. 2013 Aug;22(4):433-41. doi: 10.1111/imb.12034. Epub 2013 May 20.	Excluded	No prevalence report	No prevalence report	PubMed Molecular markers
23688277	Function of resistance conferring Plasmodium falciparum chloroquine resistance transporter isoforms	Baro, N. K.;Callaghan, P. S.;Roepe, P. D.	Biochemistry	Excluded	No prevalence report	No prevalence report	PubMed
23720790	Optimization of a ligase detection reaction-fluorescent microsphere assay for characterization of resistance-mediating polymorphisms in African samples of Plasmodium falciparum.	LeClair NP, Conrad MD, Baliraine FN, Nsanzabana C, Nsobya SL, Rosenthal PJ.	J Clin Microbiol. 2013 Aug;51(8):2564-70. doi: 10.1128/JCM.00904-13. Epub 2013 May 29.	Excluded	No prevalence report	No prevalence report	PubMed
23747927	Multilocus population genetic analysis of the Southwest Pacific malaria vector Anopheles punctulatus.	Seah IM, Ambrose L, Cooper RD, Beebe NW.	Int J Parasitol. 2013 Sep;43(10):825-35. doi: 10.1016/j.ijpara.2013.05.004. Epub 2013 Jun 7.	Excluded	No prevalence report	No prevalence report	PubMed Molecular markers
23790328	Genetic diversity of Plasmodium falciparum isolates from naturally infected children in north-central Nigeria using the merozoite surface protein-2 as molecular marker.	Oyedeji SI, Awobode HO, Anumudu C, Kun J.	Asian Pac J Trop Med. 2013 Aug;6(8):589-94. doi: 10.1016/S1995-7645(13)60102-9.	Excluded	No prevalence report	No prevalence report	PubMed Molecular markers
23796921	Fitness consequences of Plasmodium falciparum pfmdr1 polymorphisms inferred from ex vivo culture of Ugandan parasites	Ochong, E.;Tumwebaze, P. K.;Byaruhanga, O.;Greenhouse, B.;Rosenthal, P. J.	Antimicrob Agents Chemother	Excluded	No prevalence report	No prevalence report	PubMed
23819884	In vitro chloroquine resistance for Plasmodium vivax isolates from the Western Brazilian Amazon.	Chehuan YF, Costa MR, Costa JS, Alecrim MG, Nogueira F, Silveira H, Brasil LW, Melo GC, Monteiro WM, Lacerda MV.	Malar J. 2013 Jul 3;12:226. doi: 10.1186/1475-2875-12-226.	Excluded	No prevalence report	No prevalence report	PubMed Molecular markers
23964962	Merozoite surface protein-3 alpha as a genetic marker for epidemiologic studies in Plasmodium vivax: a cautionary note.	Rice BL, Acosta MM, Pacheco MA, Escalante AA.	Malar J. 2013 Aug 21;12:288. doi: 10.1186/1475-2875-12-288.	Excluded	No prevalence report	No prevalence report	PubMed Molecular markers
24019436	Trends in antimalarial drug use in Africa.	Flegg JA, Metcalf CJ, Gharbi M, Venkatesan M, Shewchuk T, Hopkins Sibley C, Guerin PJ.	Am J Trop Med Hyg. 2013 Nov;89(5):857-65. doi: 10.4269/ajtmh.13-0129. Epub 2013 Sep 9.	Excluded	No prevalence report	No prevalence report	PubMed Molecular markers
24063651	Evidence for the occurrence of two sympatric sibling species within the Anopheles (Kerteszia) cruzii complex in southeast Brazil and the detection of asymmetric introgression between them using a multilocus analysis.	Rona LD, Carvalho-Pinto CJ, Peixoto AA.	BMC Evol Biol. 2013 Sep 24;13:207. doi: 10.1186/1471-2148-13-207.	Excluded	No prevalence report	No prevalence report	PubMed Molecular markers
24098696	A purine analog synergizes with chloroquine (CQ) by targeting Plasmodium falciparum Hsp90 (PfHsp90)	Shahinas, D.;Folefoc, A.;Taldone, T.;Chiosis, G.;Crandall, I.;Pillai, D. R.	PLoS One	Excluded	No prevalence report	No prevalence report	PubMed
24145518	Prevalence of polymorphisms in antifolate drug resistance molecular marker genes pvdhfr and pvdhps in clinical isolates of Plasmodium vivax from Kolkata, India.	Ganguly S, Saha P, Chatterjee M, Maji AK.	Antimicrob Agents Chemother. 2014;58(1):196-200. doi: 10.1128/AAC.01171-13. Epub 2013 Oct 21.	Excluded	No prevalence report	No prevalence report	PubMed Molecular markers
24220078	Genotyping of MSP3Î² gene in Indian Plasmodium vivax.	Gupta P, Pande V, Eapen A, Singh V.	J Vector Borne Dis. 2013 Sep;50(3):197-201.	Excluded	No prevalence report	No prevalence report	PubMed Molecular markers
24225377	PftetQ and pfmdt copy numbers as predictive molecular markers of decreased ex vivo doxycycline susceptibility in imported Plasmodium falciparum malaria.	Gaillard T, Briolant S, HouzÃ© S, Baragatti M, Wurtz N, Hubert V, Lavina M, Pascual A, TravaillÃ© C, Le Bras J, Pradines B; French National Reference Centre for Imported Malaria Study Group.	Malar J. 2013 Nov 14;12:414. doi: 10.1186/1475-2875-12-414.	Excluded	No prevalence report	No prevalence report	PubMed Molecular markers
24325967	Cord blood VÎ³2VÎ´2 T cells provide a molecular marker for the influence of pregnancy-associated malaria on neonatal immunity.	Cairo C, Longinaker N, Cappelli G, Leke RG, Ondo MM, Djokam R, Fogako J, Leke RJ, Sagnia B, Sosso S, Colizzi V, Pauza CD.	J Infect Dis. 2014 May 15;209(10):1653-62. doi: 10.1093/infdis/jit802. Epub 2013 Dec 10.	Excluded	No prevalence report	No prevalence report	PubMed Molecular markers
24352242	A molecular marker of artemisinin-resistant Plasmodium falciparum malaria.	Ariey F, Witkowski B, Amaratunga C, Beghain J, Langlois AC, Khim N, Kim S, Duru V, Bouchier C, Ma L, Lim P, Leang R, Duong S, Sreng S, Suon S, Chuor CM, Bout DM, MÃ©nard S, Rogers WO, Genton B, Fandeur T, Miotto O, et al.	Nature. 2014 Jan 2;505(7481):50-5. doi: 10.1038/nature12876. Epub 2013 Dec 18.	Excluded	No prevalence report	No prevalence report	PubMed Molecular markers
24369685	Quinine dimers are potent inhibitors of the Plasmodium falciparum chloroquine resistance transporter and are active against quinoline-resistant P. falciparum	Hrycyna, C. A.;Summers, R. L.;Lehane, A. M.;Pires, M. M.;Namanja, H.;Bohn, K.;Kuriakose, J.;Ferdig, M.;Henrich, P. P.;Fidock, D. A.;Kirk, K.;Chmielewski, J.;Martin, R. E.	ACS Chem Biol	Excluded	No prevalence report	No prevalence report	PubMed
24372851	Structural polymorphism in the promoter of pfmrp2 confers Plasmodium falciparum tolerance to quinoline drugs	Mok, S.;Liong, K. Y.;Lim, E. H.;Huang, X.;Zhu, L.;Preiser, P. R.;Bozdech, Z.	Mol Microbiol	Excluded	No prevalence report	No prevalence report	PubMed
24386946	Co-occurrence and distribution of East (L1014S) and West (L1014F) African knock-down resistance in Anopheles gambiae sensu lato population of Tanzania.	Kabula B, Kisinza W, Tungu P, Ndege C, Batengana B, Kollo D, Malima R, Kafuko J, Mohamed M, Magesa S.	Trop Med Int Health. 2014 Mar;19(3):331-41. doi: 10.1111/tmi.12248. Epub 2014 Jan 6.	Excluded	No prevalence report	No prevalence report	PubMed Molecular markers
24391526	Metabolic QTL analysis links chloroquine resistance in Plasmodium falciparum to impaired hemoglobin catabolism	Lewis, I. A.;Wacker, M.;Olszewski, K. L.;Cobbold, S. A.;Baska, K. S.;Tan, A.;Ferdig, M. T.;Llinas, M.	PLoS Genet	Excluded	No prevalence report	No prevalence report	PubMed
24490393	[Population genetic study of Oncomelania hupensis from three provinces in lower reaches of Yangtze River].	Cui B, Huo ZP, Yang K, Zhang L, Yang P, You P, Li SZ.	Zhongguo Xue Xi Chong Bing Fang Zhi Za Zhi. 2013 Dec;25(6):598-603, 609. Chinese.	Excluded	No prevalence report	No prevalence report	PubMed Molecular markers
24528850	The bionomics of the malaria vector Anopheles farauti in Northern Guadalcanal, Solomon Islands: issues for successful vector control.	Bugoro H, Hii JL, Butafa C, Iro'ofa C, Apairamo A, Cooper RD, Chen CC, Russell TL.	Malar J. 2014 Feb 15;13:56. doi: 10.1186/1475-2875-13-56.	Excluded	No prevalence report	No prevalence report	PubMed Molecular markers
24533289	Global analysis of Plasmodium falciparum Na(+)/H(+) exchanger (pfnhe-1) allele polymorphism and its usefulness as a marker of in vitro resistance to quinine.	MÃ©nard D, Andriantsoanirina V, Khim N, Ratsimbasoa A, Witkowski B, Benedet C, Canier L, Mercereau-Puijalon O, Durand R.	Int J Parasitol Drugs Drug Resist. 2013 Dec;3:8-19. doi: 10.1016/j.ijpddr.2012.10.001. Review.	Excluded	No prevalence report	No prevalence report	PubMed Molecular markers
24533303	Polymorphism in dhfr/dhps genes, parasite density and ex vivo response to pyrimethamine in Plasmodium falciparum malaria parasites in Thies, Senegal.	Ndiaye D, Dieye B, Ndiaye YD, Van Tyne D, Daniels R, Bei AK, Mbaye A, Valim C, Lukens A, Mboup S, Ndir O, Wirth DF, Volkman S.	Int J Parasitol Drugs Drug Resist. 2013 Dec;3:135-42. doi: 10.1016/j.ijpddr.2013.07.001.	Excluded	No prevalence report	No prevalence report	PubMed Molecular markers
24562760	Measuring resistant-genotype transmission of malaria parasites: challenges and prospects.	Abdul-Ghani R, Farag HF, Allam AF, Azazy AA.	Parasitol Res. 2014 Apr;113(4):1481-7. doi: 10.1007/s00436-014-3789-9. Epub 2014 Feb 22.	Excluded	No prevalence report	No prevalence report	PubMed Molecular markers
24568141	Genetic variation and recurrent parasitaemia in Peruvian Plasmodium vivax populations.	McCollum AM, Soberon V, Salas CJ, Santolalla ML, Udhayakumar V, Escalante AA, Graf PC, Durand S, Cabezas C, Bacon DJ.	Malar J. 2014 Feb 24;13:67. doi: 10.1186/1475-2875-13-67.	Excluded	No prevalence report	No prevalence report	PubMed Molecular markers
24623892	Evolution of genetic polymorphisms of Plasmodium falciparum merozoite surface protein (PfMSP) in Thailand.	Kuesap J, Chaijaroenkul W, Ketprathum K, Tattiyapong P, Na-Bangchang K.	Korean J Parasitol. 2014 Feb;52(1):105-9. doi: 10.3347/kjp.2014.52.1.105. Epub 2014 Feb 19.	Excluded	No prevalence report	No prevalence report	PubMed Molecular markers
24674355	Substantial increase in mutations in the genes pfdhfr and pfdhps puts sulphadoxine-pyrimethamine-based intermittent preventive treatment for malaria at risk in Burkina Faso.	Geiger C, Compaore G, Coulibaly B, Sie A, Dittmer M, Sanchez C, Lanzer M, JÃ¤nisch T.	Trop Med Int Health. 2014 Jun;19(6):690-697. doi: 10.1111/tmi.12305. Epub 2014 Mar 27.	Excluded	No prevalence report	No prevalence report	PubMed Molecular markers
24728833	Diverse mutational pathways converge on saturable chloroquine transport via the malaria parasite's chloroquine resistance transporter	Summers, R. L.;Dave, A.;Dolstra, T. J.;Bellanca, S.;Marchetti, R. V.;Nash, M. N.;Richards, S. N.;Goh, V.;Schenk, R. L.;Stein, W. D.;Kirk, K.;Sanchez, C. P.;Lanzer, M.;Martin, R. E.	Proc Natl Acad Sci U S A	Excluded	No prevalence report	No prevalence report	PubMed
24789558	Emerging Plasmodium vivax resistance to chloroquine in South America: an overview.	GonÃ§alves LA, Cravo P, Ferreira MU.	Mem Inst Oswaldo Cruz. 2014 Apr 29;0. doi:pii: S0074-02762014005030579. [Epub ahead of print]	Excluded	No prevalence report	No prevalence report	PubMed Molecular markers
24830312	A HECT ubiquitin-protein ligase as a novel candidate gene for altered quinine and quinidine responses in Plasmodium falciparum	Sanchez, C. P.;Liu, C. H.;Mayer, S.;Nurhasanah, A.;Cyrklaff, M.;Mu, J.;Ferdig, M. T.;Stein, W. D.;Lanzer, M.	PLoS Genet	Excluded	No prevalence report	No prevalence report	PubMed
24900883	Chlorpheniramine Analogues Reverse Chloroquine Resistance in Plasmodium falciparum by Inhibiting PfCRT	Deane, K. J.;Summers, R. L.;Lehane, A. M.;Martin, R. E.;Barrow, R. A.	ACS Med Chem Lett	Excluded	No prevalence report	No prevalence report	PubMed
24914817	A 2-amino quinoline, 5-(3-(2-(7-chloroquinolin-2-yl)ethenyl)phenyl)-8-dimethylcarbamyl-4,6-dithiaoctan oic acid, interacts with PfMDR1 and inhibits its drug transport in Plasmodium falciparum	Edaye, S.;Reiling, S. J.;Leimanis, M. L.;Wunderlich, J.;Rohrbach, P.;Georges, E.	Mol Biochem Parasitol	Excluded	No prevalence report	No prevalence report	PubMed
24934581	Towards rapid genotyping of resistant malaria parasites: could loop-mediated isothermal amplification be the solution?	Abdul-Ghani R.	Malar J. 2014 Jun 16;13:237. doi: 10.1186/1475-2875-13-237.	Excluded	No prevalence report	No prevalence report	PubMed Molecular markers
25000941	De novo transcriptome sequencing and sequence analysis of the malaria vector Anopheles sinensis (Diptera: Culicidae).	Chen B, Zhang YJ, He Z, Li W, Si F, Tang Y, He Q, Qiao L, Yan Z, Fu W, Che Y.	Parasit Vectors. 2014 Jul 7;7:314. doi: 10.1186/1756-3305-7-314.	Excluded	No prevalence report	No prevalence report	PubMed Molecular markers
25052385	Declining efficacy of artesunate plus sulphadoxine-pyrimethamine in northeastern India.	Mishra N, Kaitholia K, Srivastava B, Shah NK, Narayan JP, Dev V, Phookan S, Anvikar AR, Rana R, Bharti RS, Sonal GS, Dhariwal AC, Valecha N.	Malar J. 2014 Jul 22;13:284. doi: 10.1186/1475-2875-13-284.	Excluded	No prevalence report	No prevalence report	PubMed Molecular markers
25064614	The challenge of artemisinin resistance can only be met by eliminating Plasmodium falciparum malaria across the Greater Mekong subregion.	Smith Gueye C, Newby G, Hwang J, Phillips AA, Whittaker M, MacArthur JR, Gosling RD, Feachem RG.	Malar J. 2014 Jul 27;13:286. doi: 10.1186/1475-2875-13-286.	Excluded	No prevalence report	No prevalence report	PubMed Molecular markers
25073899	Molecular characterization of the malaria vector Anopheles barbirostris van der Wulp in Sri Lanka.	Gajapathy K, Jude PJ, Goodacre SL, Peiris LB, Ramasamy R, Surendran SN.	Parasit Vectors. 2014 Jul 29;7:348. doi: 10.1186/1756-3305-7-348.	Excluded	No prevalence report	No prevalence report	PubMed Molecular markers
25144768	Polymorphisms in K13 and falcipain-2 associated with artemisinin resistance are not prevalent in Plasmodium falciparum isolated from Ugandan children.	Conrad MD, Bigira V, Kapisi J, Muhindo M, Kamya MR, Havlir DV, Dorsey G, Rosenthal PJ.	PLoS One. 2014;9(8):e105690. doi: 10.1371/journal.pone.0105690.	Excluded	No prevalence report	No prevalence report	PubMed Molecular markers
25157811	Expression levels of pvcrt-o and pvmdr-1 are associated with chloroquine resistance and severe Plasmodium vivax malaria in patients of the Brazilian Amazon.	Melo GC, Monteiro WM, Siqueira AM, Silva SR, MagalhÃ£es BM, Alencar AC, Kuehn A, del Portillo HA, Fernandez-Becerra C, Lacerda MV.	PLoS One. 2014;9(8):e105922. doi: 10.1371/journal.pone.0105922.	Excluded	No prevalence report	No prevalence report	PubMed Molecular markers
25349605	Ecotope-based entomological surveillance and molecular xenomonitoring of multidrug resistant malaria parasites in anopheles vectors.	Sorosjinda-Nunthawarasilp P, Bhumiratana A.	Interdiscip Perspect Infect Dis. 2014;2014:969531. doi: 10.1155/2014/969531. Epub 2014 Oct 1. Review.	Excluded	No prevalence report	No prevalence report	PubMed Molecular markers
25367912	Efficacy of artemether-lumefantrine and dihydroartemisinin-piperaquine for treatment of uncomplicated malaria in children in Zaire and UÃ­ge Provinces, angola.	Plucinski MM, Talundzic E, Morton L, Dimbu PR, Macaia AP, Fortes F, Goldman I, Lucchi N, Stennies G, MacArthur JR, Udhayakumar V.	Antimicrob Agents Chemother. 2015 Jan;59(1):437-43. doi: 10.1128/AAC.04181-14. Epub 2014 Nov 3.	Excluded	No prevalence report	No prevalence report	PubMed Molecular markers
25403945	Therapeutic efficacy of artemether-lumefantrine on treatment of uncomplicated Plasmodium falciparum mono-infection in an area of high malaria transmission in Zambia.	Hamainza B, Masaninga F, Moonga H, Mwenda M, Chanda-kapata P, Chalwe V, Chanda E, Kamuliwo M, Babaniyi OA.	Malar J. 2014 Nov 17;13:430. doi: 10.1186/1475-2875-13-430.	Excluded	No prevalence report	No prevalence report	PubMed Molecular markers
25411001	Genetic diversity of chloroquine-resistant Plasmodium vivax parasites from the western Brazilian Amazon.	Lizcano OV, Resende SS, Chehuan YF, Lacerda MV, Brito CF, Zalis MG.	Mem Inst Oswaldo Cruz. 2014 Nov;109(7):948-51.	Excluded	No prevalence report	No prevalence report	PubMed Molecular markers
25411002	Anopheles species composition explains differences in Plasmodium transmission in La Guajira, northern Colombia.	Herrera-Varela M, Orjuela LI, PeÃ±alver C, Conn JE, QuiÃ±ones ML.	Mem Inst Oswaldo Cruz. 2014 Nov;109(7):955-9.	Excluded	No prevalence report	No prevalence report	PubMed Molecular markers
25412166	The Plasmodium vivax merozoite surface protein 3Î² sequence reveals contrasting parasite populations in southern and northwestern Thailand.	Putaporntip C, Miao J, Kuamsab N, Sattabongkot J, Sirichaisinthop J, Jongwutiwes S, Cui L.	PLoS Negl Trop Dis. 2014 Nov;8(11):e3336. doi: 10.1371/journal.pntd.0003336.	Excluded	No prevalence report	No prevalence report	PubMed Molecular markers
25474160	Malaria surveillance--United States, 2012.	Cullen KA, Arguin PM; Centers for Disease Control and Prevention (CDC).	MMWR Surveill Summ. 2014 Dec 5;63(12):1-22.	Excluded	No prevalence report	No prevalence report	PubMed Molecular markers
25534029	Pooled sequencing and rare variant association tests for identifying the determinants of emerging drug resistance in malaria parasites.	Cheeseman IH, McDew-White M, Phyo AP, Sriprawat K, Nosten F, Anderson TJ.	Mol Biol Evol. 2015 Apr;32(4):1080-90. doi: 10.1093/molbev/msu397. Epub 2014 Dec 21.	Excluded	No prevalence report	No prevalence report	PubMed Molecular markers
25537878	Molecular assessment of artemisinin resistance markers, polymorphisms in the k13 propeller, and a multidrug-resistance gene in the eastern and western border areas of Myanmar.	Nyunt MH, Hlaing T, Oo HW, Tin-Oo LL, Phway HP, Wang B, Zaw NN, Han SS, Tun T, San KK, Kyaw MP, Han ET.	Clin Infect Dis. 2015 Apr 15;60(8):1208-15. doi: 10.1093/cid/ciu1160. Epub 2014 Dec 23.	Excluded	No prevalence report	No prevalence report	PubMed Molecular markers
25601993	Therapeutic efficacy of chloroquine for the treatment of uncomplicated Plasmodium falciparum in Haiti after many decades of its use.	Okech BA, Existe A, Romain JR, Memnon G, Victor YS, de Rochars MB, Fukuda M.	Am J Trop Med Hyg. 2015 Mar;92(3):541-5. doi: 10.4269/ajtmh.14-0302. Epub 2015 Jan 19.	Excluded	No prevalence report	No prevalence report	PubMed Molecular markers
25646258	Artemisinin resistance-associated polymorphisms at the K13-propeller locus are absent in Plasmodium falciparum isolates from Haiti.	Carter TE, Boulter A, Existe A, Romain JR, St Victor JY, Mulligan CJ, Okech BA.	Am J Trop Med Hyg. 2015 Mar;92(3):552-4. doi: 10.4269/ajtmh.14-0664. Epub 2015 Feb 2.	Excluded	No prevalence report	No prevalence report	PubMed Molecular markers
25691625	The Mu subunit of Plasmodium falciparum clathrin-associated adaptor protein 2 modulates in vitro parasite response to artemisinin and quinine.	Henriques G, van Schalkwyk DA, Burrow R, Warhurst DC, Thompson E, Baker DA, Fidock DA, Hallett R, Flueck C, Sutherland CJ.	Antimicrob Agents Chemother. 2015 May;59(5):2540-7. doi: 10.1128/AAC.04067-14. Epub 2015 Feb 17.	Excluded	No prevalence report	No prevalence report	PubMed Molecular markers
25691626	Surveillance of artemisinin resistance in Plasmodium falciparum in India using the kelch13 molecular marker.	Mishra N, Prajapati SK, Kaitholia K, Bharti RS, Srivastava B, Phookan S, Anvikar AR, Dev V, Sonal GS, Dhariwal AC, White NJ, Valecha N.	Antimicrob Agents Chemother. 2015 May;59(5):2548-53. doi: 10.1128/AAC.04632-14. Epub 2015 Feb 17.	Excluded	No prevalence report	No prevalence report	PubMed Molecular markers
25704894	Spread of artemisinin-resistant Plasmodium falciparum in Myanmar: a cross-sectional survey of the K13 molecular marker.	Tun KM, Imwong M, Lwin KM, Win AA, Hlaing TM, Hlaing T, Lin K, Kyaw MP, Plewes K, Faiz MA, Dhorda M, Cheah PY, Pukrittayakamee S, Ashley EA, Anderson TJ, Nair S, McDew-White M, Flegg JA, Grist EP, Guerin P, Maude RJ, Smithuis F, et al.	Lancet Infect Dis. 2015 Apr;15(4):415-21. doi: 10.1016/S1473-3099(15)70032-0. Epub 2015 Feb 20.	Excluded	No prevalence report	No prevalence report	PubMed Molecular markers
25721363	Molecular genetic analysis of Plasmodium vivax isolates from Eastern and Central Sudan using pvcsp and pvmsp-3Î± genes as molecular markers.	Talha AA, Pirahmadi S, Mehrizi AA, Djadid ND, Nour BY, Zakeri S.	Infect Genet Evol. 2015 Jun;32:12-22. doi: 10.1016/j.meegid.2015.02.004. Epub 2015 Feb 23.	Excluded	No prevalence report	No prevalence report	PubMed Molecular markers
25748708	Plasmodium vivax drug resistance genes; Pvmdr1 and Pvcrt-o polymorphisms in relation to chloroquine sensitivity from a malaria endemic area of Thailand.	Rungsihirunrat K, Muhamad P, Chaijaroenkul W, Kuesap J, Na-Bangchang K.	Korean J Parasitol. 2015 Feb;53(1):43-9. doi: 10.3347/kjp.2015.53.1.43. Epub 2015 Feb 27.	Excluded	No prevalence report	No prevalence report	PubMed Molecular markers
25766412	The recent escalation in strength of pyrethroid resistance in Anopheles coluzzi in West Africa is linked to increased expression of multiple gene families.	ToÃ© KH, N'FalÃ© S, DabirÃ© RK, Ranson H, Jones CM.	BMC Genomics. 2015 Mar 1;16:146. doi: 10.1186/s12864-015-1342-6.	Excluded	No prevalence report	No prevalence report	PubMed Molecular markers
25774795	Molecular taxonomy provides new insights into anopheles species of the neotropical arribalzagia series.	GÃ³mez GF, Bickersmith SA, GonzÃ¡lez R, Conn JE, Correa MM.	PLoS One. 2015;10(3):e0119488. doi: 10.1371/journal.pone.0119488.	Excluded	No prevalence report	No prevalence report	PubMed Molecular markers
25795618	The Anopheles stephensi odorant binding protein 1 (AsteObp1) gene: a new molecular marker for biological forms diagnosis.	Gholizadeh S, Firooziyan S, Ladonni H, Hajipirloo HM, Djadid ND, Hosseini A, Raz A.	Acta Trop. 2015 Jun;146:101-13. doi: 10.1016/j.actatropica.2015.03.012. Epub 2015 Mar 17.	Excluded	No prevalence report	No prevalence report	PubMed Molecular markers
25836766	Selection and spread of artemisinin-resistant alleles in Thailand prior to the global artemisinin resistance containment campaign.	Talundzic E, Okoth SA, Congpuong K, Plucinski MM, Morton L, Goldman IF, Kachur PS, Wongsrichanalai C, Satimai W, Barnwell JW, Udhayakumar V.	PLoS Pathog. 2015 Apr;11(4):e1004789. doi: 10.1371/journal.ppat.1004789. Erratum in: PLoS Pathog. 2015 Apr;11(4):e1004862.	Excluded	No prevalence report	No prevalence report	PubMed Molecular markers
25861387	Understanding genetic variation in in vivo tolerance to artesunate: implications for treatment efficacy and resistance monitoring.	Pollitt LC, Sim D, SalathÃ© R, Read AF.	Evol Appl. 2015 Mar;8(3):296-304. doi: 10.1111/eva.12194. Epub 2014 Aug 11.	Excluded	No prevalence report	No prevalence report	PubMed Molecular markers
25880553	Drying anti-malarial drugs in vitro tests to outsource SYBR green assays.	Traore K, Lavoignat A, Bonnot G, Sow F, Bess GC, Chavant M, Gay F, Doumbo O, Picot S.	Malar J. 2015 Feb 21;14:90. doi: 10.1186/s12936-015-0600-z.	Excluded	No prevalence report	No prevalence report	PubMed Molecular markers
25889237	Polymorphisms in chloroquine resistance-associated genes in Plasmodium vivax in Ethiopia.	Golassa L, Erko B, Baliraine FN, Aseffa A, Swedberg G.	Malar J. 2015 Apr 16;14:164. doi: 10.1186/s12936-015-0625-3.	Excluded	No prevalence report	No prevalence report	PubMed Molecular markers
25918205	Polymorphisms in the K13-propeller gene in artemisinin-susceptible Plasmodium falciparum parasites from Bougoula-Hameau and Bandiagara, Mali.	Ouattara A, Kone A, Adams M, Fofana B, Maiga AW, Hampton S, Coulibaly D, Thera MA, Diallo N, Dara A, Sagara I, Gil JP, Bjorkman A, Takala-Harrison S, Doumbo OK, Plowe CV, Djimde AA.	Am J Trop Med Hyg. 2015 Jun;92(6):1202-6. doi: 10.4269/ajtmh.14-0605. Epub 2015 Apr 27.	Excluded	No prevalence report	No prevalence report	PubMed Molecular markers
25919029	Defining the in vivo phenotype of artemisinin-resistant falciparum malaria: a modelling approach.	White LJ, Flegg JA, Phyo AP, Wiladpai-ngern JH, Bethell D, Plowe C, Anderson T, Nkhoma S, Nair S, Tripura R, Stepniewska K, Pan-Ngum W, Silamut K, Cooper BS, Lubell Y, Ashley EA, Nguon C, Nosten F, White NJ, Dondorp AM.	PLoS Med. 2015 Apr;12(4):e1001823. doi: 10.1371/journal.pmed.1001823.	Excluded	No prevalence report	No prevalence report	PubMed Molecular markers
25968571	Detecting transmission areas of malaria parasites in a migratory bird species.	Garcia-Longoria L, Hellgren O, Bensch S, de Lope F, Marzal A.	Parasitology. 2015 Aug;142(9):1215-20. doi: 10.1017/S0031182015000487. Epub 2015 May 13.	Excluded	No prevalence report	No prevalence report	PubMed Molecular markers
26055380	Molecular Markers and In Vitro Susceptibility to Doxycycline in Plasmodium falciparum Isolates from Thailand.	Gaillard T, Sriprawat K, Briolant S, Wangsing C, Wurtz N, Baragatti M, Lavina M, Pascual A, Nosten F, Pradines B.	Antimicrob Agents Chemother. 2015 Aug;59(8):5080-3. doi: 10.1128/AAC.00345-15. Epub 2015 Jun 8.	Excluded	No prevalence report	No prevalence report	PubMed Molecular markers
26079933	Slow Clearance of Plasmodium falciparum in Severe Pediatric Malaria, Uganda, 2011-2013.	Hawkes M, Conroy AL, Opoka RO, Namasopo S, Zhong K, Liles WC, John CC, Kain KC.	Emerg Infect Dis. 2015 Jul;21(7):1237-9. doi: 10.3201/eid2107.150213.	Excluded	No prevalence report	No prevalence report	PubMed Molecular markers
26159168	Genetic diversity of Plasmodium vivax in clinical isolates from Bangladesh.	Kibria MG, Elahi R, Mohon AN, Khan WA, Haque R, Alam MS.	Malar J. 2015 Jul 11;14:267. doi: 10.1186/s12936-015-0790-4.	Excluded	No prevalence report	No prevalence report	PubMed Molecular markers
26194795	Evaluation of the population structure and genetic diversity of Plasmodium falciparum in southern China.	Wei G, Zhang L, Yan H, Zhao Y, Hu J, Pan W.	Malar J. 2015 Jul 22;14:283. doi: 10.1186/s12936-015-0786-0.	Excluded	No prevalence report	No prevalence report	PubMed Molecular markers
26206143	Absence of correlation between ex vivo susceptibility to doxycycline and pfteQ-pfmdt gene polymorphism in French Guiana.	Mura M, Briolant S, Donato D, Volney B, Pelleau S, Musset L, Legrand E.	Malar J. 2015 Jul 25;14:286. doi: 10.1186/s12936-015-0788-y.	Excluded	No prevalence report	No prevalence report	PubMed Molecular markers
26223450	Implications for changes in Anopheles darlingi biting behaviour in three communities in the peri-Iquitos region of Amazonian Peru.	Moreno M, Saavedra MP, Bickersmith SA, Lainhart W, Tong C, Alava F, Vinetz JM, Conn JE.	Malar J. 2015 Jul 30;14:290. doi: 10.1186/s12936-015-0804-2.	Excluded	No prevalence report	No prevalence report	PubMed Molecular markers
26303668	Multiple-clone infections of Plasmodium vivax: definition of a panel of markers for molecular epidemiology.	de Souza AM, de AraÃºjo FC, Fontes CJ, Carvalho LH, de Brito CF, de Sousa TN.	Malar J. 2015 Aug 25;14:330. doi: 10.1186/s12936-015-0846-5.	Excluded	No prevalence report	No prevalence report	PubMed Molecular markers
26336253	Population Genetic Structure of the Malaria Vector Anopheles sinensis (Diptera: Culicidae) Sensu Stricto and Evidence for Possible Introgression in the Republic of Korea.	Kang S, Jung J, Kim W.	J Med Entomol. 2015 Nov;52(6):1270-81. doi: 10.1093/jme/tjv114. Epub 2015 Aug 21.	Excluded	No prevalence report	No prevalence report	PubMed Molecular markers
26343495	Genetic structure of Plasmodium vivax in Nicaragua, a country in the control phase, based on the carboxyl terminal region of the merozoite surface protein-1.	GutiÃ©rrez S, GonzÃ¡lez-CerÃ³n L, Montoya A, Sandoval MA, TÃ³rres ME, Cerritos R.	Infect Genet Evol. 2016 Jun;40:324-30. doi: 10.1016/j.meegid.2015.08.040. Epub 2015 Sep 4.	Excluded	No prevalence report	No prevalence report	PubMed Molecular markers
26377329	Absence of association between Plasmodium falciparum small sub-unit ribosomal RNA gene mutations and in vitro decreased susceptibility to doxycycline.	Gaillard T, Wurtz N, HouzÃ© S, Sriprawat K, Wangsing C, Hubert V, Lebras J, Nosten F, Briolant S, Pradines B; French National Reference Centre for Imported Malaria Study Group.	Malar J. 2015 Sep 17;14:348. doi: 10.1186/s12936-015-0878-x.	Excluded	No prevalence report	No prevalence report	PubMed Molecular markers
26407876	Disagreement in genotyping results of drug resistance alleles of the Plasmodium falciparum dihydrofolate reductase (Pfdhfr) gene by allele-specific PCR (ASPCR) assays and Sanger sequencing.	Sharma D, Lather M, Dykes CL, Dang AS, Adak T, Singh OP.	Parasitol Res. 2016 Jan;115(1):323-8. doi: 10.1007/s00436-015-4750-2. Epub 2015 Sep 26.	Excluded	No prevalence report	No prevalence report	PubMed Molecular markers
26410081	Lack of effect of intermittent preventive treatment for malaria in pregnancy and intense drug resistance in western Uganda.	Braun V, Rempis E, Schnack A, Decker S, Rubaihayo J, Tumwesigye NM, Theuring S, Harms G, Busingye P, Mockenhaupt FP.	Malar J. 2015 Sep 26;14:372. doi: 10.1186/s12936-015-0909-7.	Excluded	No prevalence report	No prevalence report	PubMed Molecular markers
26415927	RDTs as a source of DNA to study Plasmodium falciparum drug resistance in isolates from Senegal and the Comoros Islands.	Papa Mze N, Ndiaye YD, Diedhiou CK, Rahamatou S, Dieye B, Daniels RF, Hamilton EJ, Diallo M, Bei AK, Wirth DF, Mboup S, Volkman SK, Ahouidi AD, Ndiaye D.	Malar J. 2015 Sep 29;14:373. doi: 10.1186/s12936-015-0861-6.	Excluded	No prevalence report	No prevalence report	PubMed Molecular markers
26577669	Therapeutic efficacy of chloroquine for the treatment of Plasmodium vivax malaria among outpatients at Hossana Health Care Centre, southern Ethiopia.	Assefa M, Eshetu T, Biruksew A.	Malar J. 2015 Nov 17;14(1):458. doi: 10.1186/s12936-015-0983-x.	Excluded	No prevalence report	No prevalence report	PubMed Molecular markers
26577930	Molecular characterization of misidentified Plasmodium ovale imported cases in Singapore.	Chavatte JM, Tan SB, Snounou G, Lin RT.	Malar J. 2015 Nov 14;14(1):454. doi: 10.1186/s12936-015-0985-8.	Excluded	No prevalence report	No prevalence report	PubMed Molecular markers
26695060	Plasmodium falciparum dihydroartemisinin-piperaquine failures in Cambodia are associated with mutant K13 parasites presenting high survival rates in novel piperaquine in vitro assays: retrospective and prospective investigations.	Duru V, Khim N, Leang R, Kim S, Domergue A, Kloeung N, Ke S, Chy S, Eam R, Khean C, Loch K, Ken M, Lek D, Beghain J, Ariey F, Guerin PJ, Huy R, Mercereau-Puijalon O, Witkowski B, Menard D.	BMC Med. 2015 Dec 22;13:305. doi: 10.1186/s12916-015-0539-5.	Excluded	No prevalence report	No prevalence report	PubMed Molecular markers
26822406	Plasmodium vivax gametocyte infectivity in sub-microscopic infections.	Vallejo AF, GarcÃ­a J, Amado-Garavito AB, ArÃ©valo-Herrera M, Herrera S.	Malar J. 2016 Jan 28;15:48. doi: 10.1186/s12936-016-1104-1.	Excluded	No prevalence report	No prevalence report	PubMed Molecular markers
26824064	Mechanisms of murine cerebral malaria: Multimodal imaging of altered cerebral metabolism and protein oxidation at hemorrhage sites.	Hackett MJ, Aitken JB, El-Assaad F, McQuillan JA, Carter EA, Ball HJ, Tobin MJ, Paterson D, de Jonge MD, Siegele R, Cohen DD, Vogt S, Grau GE, Hunt NH, Lay PA.	Sci Adv. 2015 Dec;1(11):e1500911. doi: 10.1126/sciadv.1500911.	Excluded	No prevalence report	No prevalence report	PubMed Molecular markers
26887935	Plasmodium vivax mdr1 genotypes in isolates from successfully cured patients living in endemic and non-endemic Brazilian areas.	Gomes LR, Almeida-de-Oliveira NK, de Lavigne AR, de Lima SR, de Pina-Costa A, Brasil P, Daniel-Ribeiro CT, MÃ©nard D, Ferreira-da-Cruz Mde F.	Malar J. 2016 Feb 18;15(1):96. doi: 10.1186/s12936-016-1141-9.	Excluded	No prevalence report	No prevalence report	PubMed Molecular markers
26961973	Expression of complement and toll-like receptor pathway genes is associated with malaria severity in Mali: a pilot case control study.	Sobota RS, Dara A, Manning JE, Niangaly A, Bailey JA, Kone AK, Thera MA, DjimdÃ© AA, Vernet G, Leissner P, Williams SM, Plowe CV, Doumbo OK.	Malar J. 2016 Mar 9;15(1):150. doi: 10.1186/s12936-016-1189-6.	Excluded	No prevalence report	No prevalence report	PubMed Molecular markers
27054064	Limited artemisinin resistance-associated polymorphisms in Plasmodium falciparum K13-propeller and PfATPase6 gene isolated from Bioko Island, Equatorial Guinea.	Li J, Chen J, Xie D, Eyi UM, Matesa RA, Ondo Obono MM, Ehapo CS, Yang L, Yang H, Lin M.	Int J Parasitol Drugs Drug Resist. 2016 Apr;6(1):54-9. doi: 10.1016/j.ijpddr.2015.11.002.	Excluded	No prevalence report	No prevalence report	PubMed Molecular markers
27063079	Plasmodium falciparum malaria: Convergent evolutionary trajectories towards delayed clearance following artemisinin treatment.	Wilairat P, KÃ¼mpornsin K, Chookajorn T.	Med Hypotheses. 2016 May;90:19-22. doi: 10.1016/j.mehy.2016.02.022. Epub 2016 Mar 4.	Excluded	No prevalence report	No prevalence report	PubMed Molecular markers
27068120	Evidence of new species for malaria vector Anopheles nuneztovari sensu lato in the Brazilian Amazon region.	Scarpassa VM, Cunha-Machado AS, Saraiva JF.	Malar J. 2016 Apr 12;15(1):205. doi: 10.1186/s12936-016-1217-6.	Excluded	No prevalence report	No prevalence report	PubMed Molecular markers
27982302	Successful application of virtual screening and molecular dynamics simulations against antimalarial molecular targets.	Nunes RR, Costa MD, Santos BD, Fonseca AL, Ferreira LS, Chagas RC, Silva AM, Varotti FP, Taranto AG.	Mem Inst Oswaldo Cruz. 2016 Dec;111(12):721-730. doi: 10.1590/0074-02760160207. Epub 2016 Nov 10.	Excluded	No prevalence report	No prevalence report	PubMed
28052850	Association between Polymorphisms in the Pfmdr6 Gene and Ex Vivo Susceptibility to Quinine in Plasmodium falciparum Parasites from Dakar, Senegal.	Gendrot M, Diawara S, Madamet M, Kounta MB, Briolant S, Wade KA, Fall M, Benoit N, Nakoulima A, Amalvict R, DiÃ©mÃ© Y, Fall B, Wade B, Diatta B, Pradines B.	Antimicrob Agents Chemother. 2017 Feb 23;61(3). pii: e01183-16. doi: 10.1128/AAC.01183-16. Print 2017 Mar.	Excluded	No prevalence report	No prevalence report	PubMed
28137815	K13 Propeller Mutations in Plasmodium falciparum Populations in Regions of Malaria Endemicity in Vietnam from 2009 to 2016.	Thuy-Nhien N, Tuyen NK, Tong NT, Vy NT, Thanh NV, Van HT, Huong-Thu P, Quang HH, Boni MF, Dolecek C, Farrar J, Thwaites GE, Miotto O, White NJ, Hien TT.	Antimicrob Agents Chemother. 2017 Mar 24;61(4). pii: e01578-16. doi: 10.1128/AAC.01578-16. Print 2017 Apr.	Excluded	No prevalence report	No prevalence report	PubMed
28192122	Plasmodium berghei plasmepsin VIII is essential for sporozoite gliding motility.	Mastan BS, Narwal SK, Dey S, Kumar KA, Mishra S.	Int J Parasitol. 2017 Apr;47(5):239-245. doi: 10.1016/j.ijpara.2016.11.009. Epub 2017 Feb 10.	Excluded	No prevalence report	No prevalence report	PubMed
28256794	Laser capture microdissection enables transcriptomic analysis of dividing and quiescent liver stages of Plasmodium relapsing species.	Cubi R, Vembar SS, Biton A, Franetich JF, Bordessoulles M, Sossau D, Zanghi G, Bosson-Vanga H, Benard M, Moreno A, Dereuddre-Bosquet N, Le Grand R, Scherf A, Mazier D.	Cell Microbiol. 2017 Aug;19(8). doi: 10.1111/cmi.12735. Epub 2017 Mar 13.	Excluded	No prevalence report	No prevalence report	PubMed
28388902	Therapeutic efficacy and artemisinin resistance in northern Myanmar: evidence from in vivo and molecular marker studies.	Myint MK, Rasmussen C, Thi A, Bustos D, Ringwald P, Lin K.	Malar J. 2017 Apr 7;16(1):143. doi: 10.1186/s12936-017-1775-2.	Excluded	No prevalence report	No prevalence report	PubMed
28430158	Identification of Tight-Binding Plasmepsin II and Falcipain 2 Inhibitors in Aqueous Extracts of Marine Invertebrates by the Combination of Enzymatic and Interaction-Based Assays.	Salas-Sarduy E, Guerra Y, Covaleda CortÃ©s G, AvilÃ©s FX, ChÃ¡vez Planes MA.	Mar Drugs. 2017 Apr 21;15(4). pii: E123. doi: 10.3390/md15040123.	Excluded	No prevalence report	No prevalence report	PubMed
28450175	Absence of association between polymorphisms in the K13 gene and the presence of Plasmodium falciparum parasites at day 3 after treatment with artemisinin derivatives in Senegal.	Madamet M, Kounta MB, Wade KA, Lo G, Diawara S, Fall M, Bercion R, Nakoulima A, Fall KB, Benoit N, Gueye MW, Fall B, Diatta B, Pradines B.	Int J Antimicrob Agents. 2017 Jun;49(6):754-756. doi: 10.1016/j.ijantimicag.2017.01.032. Epub 2017 Apr 24.	Excluded	No prevalence report	No prevalence report	PubMed
28454557	Longitudinal genomic surveillance of Plasmodium falciparum malaria parasites reveals complex genomic architecture of emerging artemisinin resistance.	Cerqueira GC, Cheeseman IH, Schaffner SF, Nair S, McDew-White M, Phyo AP, Ashley EA, Melnikov A, Rogov P, Birren BW, Nosten F, Anderson TJC, Neafsey DE.	Genome Biol. 2017 Apr 28;18(1):78. doi: 10.1186/s13059-017-1204-4.	Excluded	No prevalence report	No prevalence report	PubMed
28460310	Synthesis, characterization, molecular docking and inÂ vitro antimalarial properties of new carboxamides bearing sulphonamide.	Ugwu DI, Okoro UC, Ukoha PO, Okafor S, Ibezim A, Kumar NM.	Eur J Med Chem. 2017 Jul 28;135:349-369. doi: 10.1016/j.ejmech.2017.04.029. Epub 2017 Apr 17.	Excluded	No prevalence report	No prevalence report	PubMed
28487425	A Variant PfCRT Isoform Can Contribute to Plasmodium falciparum Resistance to the First-Line Partner Drug Piperaquine.	Dhingra SK, Redhi D, Combrinck JM, Yeo T, Okombo J, Henrich PP, Cowell AN, Gupta P, Stegman ML, Hoke JM, Cooper RA, Winzeler E, Mok S, Egan TJ, Fidock DA.	MBio. 2017 May 9;8(3). pii: e00303-17. doi: 10.1128/mBio.00303-17.	Excluded	No prevalence report	No prevalence report	PubMed
28494763	Artemisinin resistance without pfkelch13 mutations in Plasmodium falciparum isolates from Cambodia.	Mukherjee A, Bopp S, Magistrado P, Wong W, Daniels R, Demas A, Schaffner S, Amaratunga C, Lim P, Dhorda M, Miotto O, Woodrow C, Ashley EA, Dondorp AM, White NJ, Wirth D, Fairhurst R, Volkman SK.	Malar J. 2017 May 12;16(1):195. doi: 10.1186/s12936-017-1845-5.	Excluded	No prevalence report	No prevalence report	PubMed
28533179	Polymorphisms in pfdhfr and pfdhps genes after five years of artemisinin combination therapy (ACT) implementation from urban Kolkata, India.	Chatterjee M, Ganguly S, Saha P, Guha SK, Maji AK.	Infect Genet Evol. 2017 Sep;53:155-159. doi: 10.1016/j.meegid.2017.05.013. Epub 2017 May 19.	Excluded	No prevalence report	No prevalence report	PubMed
12571939	[Partial sequence of sporogony stage-specific 18S ribosomal DNA of Plasmodium yoelii and its application for detection of parasites].	Xu XC, Qu FY, Song GH.	Zhongguo Ji Sheng Chong Xue Yu Ji Sheng Chong Bing Za Zhi. 2001;19(3):149-52. Chinese.	Excluded	No prevalence report	No prevalence report	PubMed Molecular markers
12659974	High prevalence of quintuple mutant dhps/dhfr genes in Plasmodium falciparum infections seven years after introduction of sulfadoxine and pyrimethamine as first line treatment in Malawi.	Bwijo B, Kaneko A, Takechi M, Zungu IL, Moriyama Y, Lum JK, Tsukahara T, Mita T, Takahashi N, Bergqvist Y, BjÃ¶rkman A, Kobayakawa T.	Acta Trop. 2003 Mar;85(3):363-73.	Excluded	No prevalence report	No prevalence report	PubMed Molecular markers
12807772	Dynamics of molecular markers linked to the resistance loci in a mosquito-Plasmodium system.	Yan G, Severson DW.	Genetics. 2003 Jun;164(2):511-9.	Excluded	No prevalence report	No prevalence report	PubMed Molecular markers
14506772	Molecular epidemiology of malaria in Cameroon. XV. Experimental studies on serum substitutes and supplements and alternative culture media for in vitro drug sensitivity assays using fresh isolates of Plasmodium falciparum.	Basco LK.	Am J Trop Med Hyg. 2003 Aug;69(2):168-73.	Excluded	No prevalence report	No prevalence report	PubMed Molecular markers
15632093	Linkage group selection: rapid gene discovery in malaria parasites.	Culleton R, Martinelli A, Hunt P, Carter R.	Genome Res. 2005 Jan;15(1):92-7.	Excluded	No prevalence report	No prevalence report	PubMed Molecular markers
15640359	A genetic approach to the de novo identification of targets of strain-specific immunity in malaria parasites.	Martinelli A, Cheesman S, Hunt P, Culleton R, Raza A, Mackinnon M, Carter R.	Proc Natl Acad Sci U S A. 2005 Jan 18;102(3):814-9. Epub 2005 Jan 7.	Excluded	No prevalence report	No prevalence report	PubMed Molecular markers
15659062	Overexpression and altered nucleocytoplasmic distribution of Anopheles ovalbumin-like SRPN10 serpins in Plasmodium-infected midgut cells.	Danielli A, Barillas-Mury C, Kumar S, Kafatos FC, Loukeris TG.	Cell Microbiol. 2005 Feb;7(2):181-90.	Excluded	No prevalence report	No prevalence report	PubMed Molecular markers
16185241	Multiple genotypes of the merozoite surface proteins 1 and 2 in Plasmodium falciparum infections in a hypoendemic area in Iran.	Zakeri S, Bereczky S, Naimi P, Pedro Gil J, Djadid ND, FÃ¤rnert A, Snounou G, BjÃ¶rkman A.	Trop Med Int Health. 2005 Oct;10(10):1060-4.	Excluded	No prevalence report	No prevalence report	PubMed Molecular markers
16517218	Genetic diversity in the Block 2 region of the merozoite surface protein 1 (MSP-1) of Plasmodium falciparum: additional complexity and selection and convergence in fragment size polymorphism.	Takala SL, Escalante AA, Branch OH, Kariuki S, Biswas S, Chaiyaroj SC, Lal AA.	Infect Genet Evol. 2006 Sep;6(5):417-24. Epub 2006 Mar 6.	Excluded	No prevalence report	No prevalence report	PubMed Molecular markers
16606999	Genetic differentiation between the BAMAKO and SAVANNA chromosomal forms of Anopheles gambiae as indicated by amplified fragment length polymorphism analysis.	Slotman MA, Mendez MM, Torre AD, Dolo G, TourÃ© YT, Caccone A.	Am J Trop Med Hyg. 2006 Apr;74(4):641-8.	Excluded	No prevalence report	No prevalence report	PubMed Molecular markers
16648581	Divergence with gene flow in Anopheles funestus from the Sudan Savanna of Burkina Faso, West Africa.	Michel AP, Grushko O, Guelbeogo WM, Lobo NF, Sagnon N, Costantini C, Besansky NJ.	Genetics. 2006 Jul;173(3):1389-95. Epub 2006 Apr 28.	Excluded	No prevalence report	No prevalence report	PubMed Molecular markers
16774688	A database of antimalarial drug resistance.	Sibley CH, Ringwald P.	Malar J. 2006 Jun 15;5:48.	Excluded	No prevalence report	No prevalence report	PubMed Molecular markers
16820067	Occurrence of the leucine-to-phenylalanine knockdown resistance (kdr) mutation in Anopheles arabiensis populations in Tanzania, detected by a simplified high-throughput SSOP-ELISA method.	Kulkarni MA, Rowland M, Alifrangis M, Mosha FW, Matowo J, Malima R, Peter J, Kweka E, Lyimo I, Magesa S, Salanti A, Rau ME, Drakeley C.	Malar J. 2006 Jul 5;5:56.	Excluded	No prevalence report	No prevalence report	PubMed Molecular markers
16959531	Application of kDNA as a molecular marker to analyse Leishmania infantum diversity in Portugal.	Cortes S, Mauricio I, Almeida A, CristovÃ£o JM, Pratlong F, Dedet JP, Campino L.	Parasitol Int. 2006 Dec;55(4):277-83. Epub 2006 Sep 7.	Excluded	No prevalence report	No prevalence report	PubMed Molecular markers
17088491	Markers of sulfadoxine-pyrimethamine-resistant Plasmodium falciparum in placenta and circulation of pregnant women.	Mockenhaupt FP, Bedu-Addo G, Junge C, Hommerich L, Eggelte TA, Bienzle U.	Antimicrob Agents Chemother. 2007 Jan;51(1):332-4. Epub 2006 Nov 6.	Excluded	No prevalence report	No prevalence report	PubMed Molecular markers
17123965	Molecular epidemiology of malaria in Cameroon. XXIII. Experimental studies on serum substitutes and alternative culture media for in vitro drug sensitivity assays using clinical isolates of Plasmodium falciparum.	Basco LK.	Am J Trop Med Hyg. 2006 Nov;75(5):777-82.	Excluded	No prevalence report	No prevalence report	PubMed Molecular markers
17162949	Identification, sequence analysis, and comparative study on GSTe2 insecticide resistance gene in three main world malaria vectors: Anopheles stephensi, Anopheles culicifacies, and Anopheles fluviatilis.	Djadid ND, Barjesteh H, Raeisi A, Hassanzahi A, Zakeri S.	J Med Entomol. 2006 Nov;43(6):1171-7.	Excluded	No prevalence report	No prevalence report	PubMed Molecular markers
17162950	Impact of the Rift Valley on restriction fragment length polymorphism typing of the major African malaria vector Anopheles funestus (Diptera: Culicidae).	Koekemoer LL, Kamau L, Garros C, Manguin S, Hunt RH, Coetzee M.	J Med Entomol. 2006 Nov;43(6):1178-84.	Excluded	No prevalence report	No prevalence report	PubMed Molecular markers
17255223	Molecular epidemiology of malaria in Cameroon. XXIV. Trends of in vitro antimalarial drug responses in Yaounde, Cameroon.	Basco LK, Ringwald P.	Am J Trop Med Hyg. 2007 Jan;76(1):20-6.	Excluded	No prevalence report	No prevalence report	PubMed Molecular markers
17313504	The role of imported cases in the epidemiology of urban Plasmodium falciparum malaria in QuibdÃ³, Colombia.	Osorio L, Todd J, Pearce R, Bradley DJ.	Trop Med Int Health. 2007 Mar;12(3):331-41.	Excluded	No prevalence report	No prevalence report	PubMed Molecular markers
17690390	Molecular epidemiology of malaria in Cameroon. XXVI. Twelve-year in vitro and molecular surveillance of pyrimethamine resistance and experimental studies to modulate pyrimethamine resistance.	Tahar R, Basco LK.	Am J Trop Med Hyg. 2007 Aug;77(2):221-7.	Excluded	No prevalence report	No prevalence report	PubMed Molecular markers
17876469	[Sulfadoxine-pyrimethamine resistance in Maputo, Mozambique: presence of mutations in the dhfr and dhps genes of Plasmodium falciparum].	Fernandes NE, Cravo P, do RosÃ¡rio VE.	Rev Soc Bras Med Trop. 2007 Jul-Aug;40(4):447-50. Portuguese.	Excluded	No prevalence report	No prevalence report	PubMed Molecular markers
17885296	Effects of trimethoprim-sulfamethoxazole and insecticide-treated bednets on malaria among HIV-infected Ugandan children.	Kamya MR, Gasasira AF, Achan J, Mebrahtu T, Ruel T, Kekitiinwa A, Charlebois ED, Rosenthal PJ, Havlir D, Dorsey G.	AIDS. 2007 Oct 1;21(15):2059-66.	Excluded	No prevalence report	No prevalence report	PubMed Molecular markers
17908310	PCR-based karyotyping of Anopheles gambiae inversion 2Rj identifies the BAMAKO chromosomal form.	Coulibaly MB, Pombi M, Caputo B, Nwakanma D, Jawara M, Konate L, Dia I, Fofana A, Kern M, Simard F, Conway DJ, Petrarca V, della Torre A, TraorÃ© S, Besansky NJ.	Malar J. 2007 Oct 1;6:133.	Excluded	No prevalence report	No prevalence report	PubMed Molecular markers
17949397	Molecular markers as indicators of antimalarial drug failure rates.	Hastings IM.	Trop Med Int Health. 2007 Nov;12(11):1298-301. Epub 2007 Oct 22.	Excluded	No prevalence report	No prevalence report	PubMed Molecular markers
17978061	Malaria treatment efficacy among people living with HIV: the role of host and parasite factors.	Laufer MK, van Oosterhout JJ, Thesing PC, Dzinjalamala FK, Hsi T, Beraho L, Graham SM, Taylor TE, Plowe CV.	Am J Trop Med Hyg. 2007 Oct;77(4):627-32.	Excluded	No prevalence report	No prevalence report	PubMed Molecular markers
18267042	Sulphadoxine/pyrimethamine versus amodiaquine for treating uncomplicated childhood malaria in Gabon: a randomized trial to guide national policy.	Nsimba B, Guiyedi V, Mabika-Mamfoumbi M, Mourou-Mbina JR, Ngoungou E, Bouyou-Akotet M, Loembet R, Durand R, Le Bras J, Kombila M.	Malar J. 2008 Feb 12;7:31. doi: 10.1186/1475-2875-7-31.	Excluded	No prevalence report	No prevalence report	PubMed Molecular markers
18346279	Real-time PCR/MCA assay using fluorescence resonance energy transfer for the genotyping of resistance related DHPS-540 mutations in Plasmodium falciparum.	Mens PF, van Overmeir C, Bonnet M, Dujardin JC, d'Alessandro U.	Malar J. 2008 Mar 17;7:48. doi: 10.1186/1475-2875-7-48.	Excluded	No prevalence report	No prevalence report	PubMed Molecular markers
18419347	Molecular markers of resistance to sulfadoxine-pyrimethamine during intermittent preventive treatment for malaria in Mozambican infants.	Mayor A, Serra-Casas E, Sanz S, Aponte JJ, Macete E, Mandomando I, Puyol L, Berzosa P, DobaÃ±o C, Aide P, Sacarlal J, Benito A, Alonso P, MenÃ©ndez C.	J Infect Dis. 2008 Jun 15;197(12):1737-42. doi: 10.1086/588144.	Excluded	No prevalence report	No prevalence report	PubMed Molecular markers
18627599	MalHaploFreq: a computer programme for estimating malaria haplotype frequencies from blood samples.	Hastings IM, Smith TA.	Malar J. 2008 Jul 15;7:130. doi: 10.1186/1475-2875-7-130.	Excluded	No prevalence report	No prevalence report	PubMed Molecular markers
19094826	Monitoring antimalarial drug efficacy: current challenges.	Laufer MK.	Curr Infect Dis Rep. 2009 Jan;11(1):59-65.	Excluded	No prevalence report	No prevalence report	PubMed Molecular markers
19226462	Polymorphism of PfATPase in Niger: detection of three new point mutations.	Ibrahim ML, Khim N, Adam HH, Ariey F, Duchemin JB.	Malar J. 2009 Feb 18;8:28. doi: 10.1186/1475-2875-8-28.	Excluded	No prevalence report	No prevalence report	PubMed Molecular markers
19238219	High resistance of Plasmodium falciparum to sulphadoxine/pyrimethamine in northern Tanzania and the emergence of dhps resistance mutation at Codon 581.	Gesase S, Gosling RD, Hashim R, Ord R, Naidoo I, Madebe R, Mosha JF, Joho A, Mandia V, Mrema H, Mapunda E, Savael Z, Lemnge M, Mosha FW, Greenwood B, Roper C, Chandramohan D.	PLoS One. 2009;4(2):e4569. doi: 10.1371/journal.pone.0004569. Epub 2009 Feb 24.	Excluded	No prevalence report	No prevalence report	PubMed Molecular markers
19341456	Increased expression levels of the pvcrt-o and pvmdr1 genes in a patient with severe Plasmodium vivax malaria.	FernÃ¡ndez-Becerra C, Pinazo MJ, GonzÃ¡lez A, Alonso PL, del Portillo HA, GascÃ³n J.	Malar J. 2009 Apr 2;8:55. doi: 10.1186/1475-2875-8-55.	Excluded	No prevalence report	No prevalence report	PubMed Molecular markers
19352498	Randomized trial of artesunate+amodiaquine, sulfadoxine-pyrimethamine+amodiaquine, chlorproguanal-dapsone and SP for malaria in pregnancy in Tanzania.	Mutabingwa TK, Muze K, Ord R, BriceÃ±o M, Greenwood BM, Drakeley C, Whitty CJ.	PLoS One. 2009;4(4):e5138. doi: 10.1371/journal.pone.0005138. Epub 2009 Apr 8.	Excluded	No prevalence report	No prevalence report	PubMed Molecular markers
19358734	Assessing the molecular divergence between Anopheles (Kerteszia) cruzii populations from Brazil using the timeless gene: further evidence of a species complex.	Rona LD, Carvalho-Pinto CJ, Gentile C, Grisard EC, Peixoto AA.	Malar J. 2009 Apr 9;8:60. doi: 10.1186/1475-2875-8-60.	Excluded	No prevalence report	No prevalence report	PubMed Molecular markers
19402894	Towards high-throughput molecular detection of Plasmodium: new approaches and molecular markers.	Steenkeste N, Incardona S, Chy S, Duval L, Ekala MT, Lim P, Hewitt S, Sochantha T, Socheat D, Rogier C, Mercereau-Puijalon O, Fandeur T, Ariey F.	Malar J. 2009 Apr 29;8:86. doi: 10.1186/1475-2875-8-86.	Excluded	No prevalence report	No prevalence report	PubMed Molecular markers
19545647	Molecular characterization of Plasmodium vivax clinical isolates in Pakistan and Iran using pvmsp-1, pvmsp-3alpha and pvcsp genes as molecular markers.	Zakeri S, Raeisi A, Afsharpad M, Kakar Q, Ghasemi F, Atta H, Zamani G, Memon MS, Salehi M, Djadid ND.	Parasitol Int. 2010 Mar;59(1):15-21. doi: 10.1016/j.parint.2009.06.006. Epub 2009 Jun 21.	Excluded	No prevalence report	No prevalence report	PubMed Molecular markers
19556559	Molecular epidemiology of malaria in Cameroon. XXVIII. In vitro activity of dihydroartemisinin against clinical isolates of Plasmodium falciparum and sequence analysis of the P. falciparum ATPase 6 gene.	Tahar R, Ringwald P, Basco LK.	Am J Trop Med Hyg. 2009 Jul;81(1):13-8.	Excluded	No prevalence report	No prevalence report	PubMed Molecular markers
19559488	Characterization and transcriptional analysis of the promoter region of the Duffy blood group, chemokine receptor (DARC) gene in cattle.	Carvalho TL, Ribolla PE, Curi RA, Mota LS.	Vet Immunol Immunopathol. 2009 Dec 15;132(2-4):153-9. doi: 10.1016/j.vetimm.2009.05.016. Epub 2009 Jun 6.	Excluded	No prevalence report	No prevalence report	PubMed Molecular markers
19577013	Analysis of the phylogenetic relationship of Anopheles species, subgenus Cellia (Diptera: Culicidae) and using it to define the relationship of morphologically similar species.	Mohanty A, Swain S, Kar SK, Hazra RK.	Infect Genet Evol. 2009 Dec;9(6):1204-24. doi: 10.1016/j.meegid.2009.06.021. Epub 2009 Jul 2.	Excluded	No prevalence report	No prevalence report	PubMed Molecular markers
19739416	[Importance of a regional observatory of malarial chemoresistance, an emerging public health problem in the Guyanas region].	Esterre P, Volney B, Meynard JB, Legrand E.	Bull Soc Pathol Exot. 2009 Aug;102(3):179-84. French.	Excluded	No prevalence report	No prevalence report	PubMed Molecular markers
19929377	Susceptibility of Plasmodium falciparum isolates to doxycycline is associated with pftetQ sequence polymorphisms and pftetQ and pfmdt copy numbers.	Briolant S, Wurtz N, Zettor A, Rogier C, Pradines B.	J Infect Dis. 2010 Jan 1;201(1):153-9. doi: 10.1086/648594.	Excluded	No prevalence report	No prevalence report	PubMed Molecular markers
20064223	Molecular markers of resistance to sulphadoxine-pyrimethamine one year after implementation of intermittent preventive treatment of malaria in infants in Mali.	Dicko A, Sagara I, DjimdÃ© AA, TourÃ© SO, Traore M, Dama S, Diallo AI, Barry A, Dicko M, Coulibaly OM, Rogier C, de Sousa A, Doumbo OK.	Malar J. 2010 Jan 10;9:9. doi: 10.1186/1475-2875-9-9.	Excluded	No prevalence report	No prevalence report	PubMed Molecular markers
20102614	Molecular evidence for the occurrence of a new sibling species within the Anopheles (Kerteszia) cruzii complex in south-east Brazil.	Rona LD, Carvalho-Pinto CJ, Peixoto AA.	Malar J. 2010 Jan 26;9:33. doi: 10.1186/1475-2875-9-33.	Excluded	No prevalence report	No prevalence report	PubMed Molecular markers
20166428	Pharmacokinetics and pharmacodynamics of a new ACT formulation: Artesunate/Amodiaquine (TRIMALACT) following oral administration in African malaria patients.	Sinou V, Malaika LT, Taudon N, Lwango R, Alegre SS, Bertaux L, Sugnaux F, Parzy D, Benakis A.	Eur J Drug Metab Pharmacokinet. 2009 Jul-Sep;34(3-4):133-42.	Excluded	No prevalence report	No prevalence report	PubMed Molecular markers
20226087	Molecular surveillance of Plasmodium vivax dhfr and dhps mutations in isolates from Afghanistan.	Zakeri S, Afsharpad M, Ghasemi F, Raeisi A, Safi N, Butt W, Atta H, Djadid ND.	Malar J. 2010 Mar 14;9:75. doi: 10.1186/1475-2875-9-75.	Excluded	No prevalence report	No prevalence report	PubMed Molecular markers
20840864	Polymorphism in glutathione S-transferase P1 is associated with susceptibility to Plasmodium vivax malaria compared to P. falciparum and upregulates the GST level during malarial infection.	Sohail M, Kumar R, Kaul A, Arif E, Kumar S, Adak T.	Free Radic Biol Med. 2010 Dec 1;49(11):1746-54. doi: 10.1016/j.freeradbiomed.2010.09.004. Epub 2010 Sep 16.	Excluded	No prevalence report	No prevalence report	PubMed Molecular markers
20877502	Molecular variation and distribution of Anopheles fluviatilis (Diptera: Culicidae) complex in Iran.	Naddaf SR, Razavi MR, Bahramali G.	Korean J Parasitol. 2010 Sep;48(3):231-6. doi: 10.3347/kjp.2010.48.3.231. Epub 2010 Sep 16.	Excluded	No prevalence report	No prevalence report	PubMed Molecular markers
21029522	Sulfadoxine/pyrimethamine intermittent preventive treatment for malaria during pregnancy.	Deloron P, Bertin G, Briand V, Massougbodji A, Cot M.	Emerg Infect Dis. 2010 Nov;16(11):1666-70. doi: 10.3201/eid1611.101064.	Excluded	No prevalence report	No prevalence report	PubMed Molecular markers
21148518	HIV and placental infection modulate the appearance of drug-resistant Plasmodium falciparum in pregnant women who receive intermittent preventive treatment.	MenÃ©ndez C, Serra-Casas E, Scahill MD, Sanz S, Nhabomba A, BardajÃ­ A, Sigauque B, CisterÃ³ P, Mandomando I, DobaÃ±o C, Alonso PL, Mayor A.	Clin Infect Dis. 2011 Jan 1;52(1):41-8. doi: 10.1093/cid/ciq049.	Excluded	No prevalence report	No prevalence report	PubMed Molecular markers
21207062	Prevalence of molecular markers of Plasmodium falciparum resistance to sulfadoxine-pyrimethamine during the intermittent preventive treatment in infants coupled with the expanded program immunization in Senegal.	Faye B, Ndiaye M, Ndiaye JL, Annie A, Tine RC, Lo AC, Ndiaye M, Sow D, De Sousa A, Gaye O.	Parasitol Res. 2011 Jul;109(1):133-8. doi: 10.1007/s00436-010-2236-9. Epub 2011 Jan 5.	Excluded	No prevalence report	No prevalence report	PubMed Molecular markers
21314947	In vitro susceptibility to quinine and microsatellite variations of the Plasmodium falciparum Na+/H+ exchanger (Pfnhe-1) gene: the absence of association in clinical isolates from the Republic of Congo.	Briolant S, Pelleau S, Bogreau H, Hovette P, Zettor A, Castello J, Baret E, Amalvict R, Rogier C, Pradines B.	Malar J. 2011 Feb 11;10:37. doi: 10.1186/1475-2875-10-37.	Excluded	No prevalence report	No prevalence report	PubMed Molecular markers
21336380	Metabonomic investigation of human Schistosoma mansoni infection.	Balog CI, Meissner A, GÃ¶raler S, Bladergroen MR, Vennervald BJ, Mayboroda OA, Deelder AM.	Mol Biosyst. 2011 May;7(5):1473-80. doi: 10.1039/c0mb00262c. Epub 2011 Feb 19.	Excluded	No prevalence report	No prevalence report	PubMed Molecular markers
21713358	[Genotypic survey of Plasmodium falciparum based on the msp1, msp2 and glurp genes by multiplex PCR].	Barrera SM, PÃ©rez MA, Knudson A, Nicholls RS, Guerra AP.	Biomedica. 2010 Oct-Dec;30(4):530-8. Spanish.	Excluded	No prevalence report	No prevalence report	PubMed Molecular markers
21729768	Associations of multi-locus polymorphisms in an immune network with susceptibility to uncomplicated Plasmodium falciparum malaria in Daraweesh village, Eastern Sudan.	Giha HA, Nasr A, Iriemenam NC, Troye-Blomberg M, Berzins K, Pandey JP, Elghazali G.	Infect Genet Evol. 2011 Oct;11(7):1674-81. doi: 10.1016/j.meegid.2011.06.015. Epub 2011 Jun 26.	Excluded	No prevalence report	No prevalence report	PubMed Molecular markers
23624527	Multiple populations of artemisinin-resistant Plasmodium falciparum in Cambodia.	Miotto O, Almagro-Garcia J, Manske M, Macinnis B, Campino S, Rockett KA, Amaratunga C, Lim P, Suon S, Sreng S, Anderson JM, Duong S, Nguon C, Chuor CM, Saunders D, Se Y, Lon C, Fukuda MM, Amenga-Etego L, Hodgson AV, Asoala V, Imwong M, et al.	Nat Genet. 2013 Jun;45(6):648-55. doi: 10.1038/ng.2624. Epub 2013 Apr 28.	Excluded	No prevalence report	No prevalence report	PubMed Molecular markers
27207268	PCR detection of malaria parasites and related haemosporidians: the sensitive methodology in determining bird-biting insects.	Bernotienė R, Valkiūnas G.	Malar J. 2016 May 20;15(1):283. doi: 10.1186/s12936-016-1338-y.	Excluded	No prevalence report	No prevalence report	PubMed Molecular markers
27280792	Uncomplicated Clinical Malaria Features, the Efficacy of Artesunate-Amodiaquine and Their Relation with Multiplicity of Infection in the Democratic Republic of Congo.	Muhindo Mavoko H, Kalabuanga M, Delgado-Ratto C, Maketa V, Mukele R, Fungula B, Inocêncio da Luz R, Rosanas-Urgell A, Lutumba P, Van Geertruyden JP.	PLoS One. 2016 Jun 9;11(6):e0157074. doi: 10.1371/journal.pone.0157074. eCollection 2016.	Excluded	No prevalence report	No prevalence report	PubMed Molecular markers
11807721	Molecular markers for failure of sulfadoxine-pyrimethamine and chlorproguanil-dapsone treatment of Plasmodium falciparum malaria.	Kublin JG, Dzinjalamala FK, Kamwendo DD, Malkin EM, Cortese JF, Martino LM, Mukadam RA, Rogerson SJ, Lescano AG, Molyneux ME, Winstanley PA, Chimpeni P, Taylor TE, Plowe CV.	J Infect Dis. 2002 Feb 1;185(3):380-8. Epub 2002 Jan 17.	Excluded	No prevalence report	No prevalence report but have pfdhfr pfdhps	PubMed Molecular markers
12452492	Molecular epidemiology of malaria in Cameroon. XI. Geographic distribution of Plasmodium falciparum isolates with dihydrofolate reductase gene mutations in southern and central Cameroon.	Basco LK, Ndounga M, Tejiokem M, Ngane VF, Youmba JC, Ringwald P, Soula G.	Am J Trop Med Hyg. 2002 Oct;67(4):378-82.	Excluded	No prevalence report	No prevalence report but have Pfdhfr pfdhps	PubMed Molecular markers
14506773	Molecular epidemiology of malaria in Cameroon. XVI. Longitudinal surveillance of in vitro pyrimethamine resistance in Plasmodium falciparum.	Basco LK.	Am J Trop Med Hyg. 2003 Aug;69(2):174-8.	Excluded	No prevalence report	No prevalence report but have Pfdhfr pfdhps	PubMed Molecular markers
14628939	Validation of a simplified method for using molecular markers to predict sulfadoxine-pyrimethamine treatment failure in African children with falciparum malaria.	Kyabayinze D, Cattamanchi A, Kamya MR, Rosenthal PJ, Dorsey G.	Am J Trop Med Hyg. 2003 Sep;69(3):247-52.	Excluded	No prevalence report	No prevalence report but have pfdhfr pfdhps	PubMed Molecular markers
14691312	Population genetic structure of Anopheles arabiensis mosquitoes in Ethiopia and Eritrea.	Nyanjom SR, Chen H, Gebre-Michael T, Bekele E, Shililu J, Githure J, Beier JC, Yan G.	J Hered. 2003 Nov-Dec;94(6):457-63.	Excluded	No prevalence report	No prevalence report but have pfdhfr pfdhps	PubMed Molecular markers
14740875	Prediction of Plasmodium falciparum resistance to sulfadoxine/pyrimethamine in vivo by mutations in the dihydrofolate reductase and dihydropteroate synthetase genes: a comparative study between sites of differing endemicity.	Alifrangis M, Enosse S, Khalil IF, Tarimo DS, Lemnge MM, Thompson R, Bygbjerg IC, RÃ¸nn AM.	Am J Trop Med Hyg. 2003 Dec;69(6):601-6.	Excluded	No prevalence report	No prevalence report but have pfdhfr pfdhps	PubMed Molecular markers
15117308	Relationship between age, molecular markers, and response to sulphadoxine-pyrimethamine treatment in Kampala, Uganda.	Staedke SG, Sendagire H, Lamola S, Kamya MR, Dorsey G, Rosenthal PJ.	Trop Med Int Health. 2004 May;9(5):624-9.	Excluded	No prevalence report	No prevalence report but have pfdhfr pfdhps	PubMed Molecular markers
15228255	Population-based validation of dihydrofolate reductase gene mutations for the prediction of sulfadoxine-pyrimethamine resistance in Uganda.	Talisuna AO, Langi P, Mutabingwa TK, Watkins W, Van Marck E, Egwang TG, D'Alessandro U.	Trans R Soc Trop Med Hyg. 2003 May-Jun;97(3):338-42.	Excluded	No prevalence report	No prevalence report but have Pfdhfr pfdhps	PubMed Molecular markers
15642957	Therapeutic efficacy of sulfadoxine-pyrimethamine and prevalence of resistance markers in Tanzania prior to revision of malaria treatment policy: Plasmodium falciparum dihydrofolate reductase and dihydropteroate synthase mutations in monitoring in vivo resistance.	Mugittu K, Ndejembi M, Malisa A, Lemnge M, Premji Z, Mwita A, Nkya W, Kataraihya J, Abdulla S, Beck HP, Mshinda H.	Am J Trop Med Hyg. 2004 Dec;71(6):696-702.	Excluded	No prevalence report	No prevalence report but have pfdhfr pfdhps	PubMed Molecular markers
15941416	Plasmodium falciparum: higher incidence of molecular resistance markers for sulphadoxine than for pyrimethamine in Kasangati, Uganda.	Sendagire H, Kyabayinze D, Swedberg G, Kironde F.	Trop Med Int Health. 2005 Jun;10(6):537-43.	Excluded	No prevalence report	No prevalence report but have pfdhfr pfdhps	PubMed Molecular markers
16023986	Polymorphisms in Plasmodium falciparum dhfr and dhps genes and age related in vivo sulfadoxine-pyrimethamine resistance in malaria-infected patients from Nigeria.	Happi CT, Gbotosho GO, Folarin OA, Akinboye DO, Yusuf BO, Ebong OO, Sowunmi A, Kyle DE, Milhous W, Wirth DF, Oduola AM.	Acta Trop. 2005 Sep;95(3):183-93.	Excluded	No prevalence report	No prevalence report but have pfdhfr pfdhps	PubMed Molecular markers
16135198	Plasmodium falciparum dhfr but not dhps mutations associated with sulphadoxine-pyrimethamine treatment failure and gametocyte carriage in northern Ghana.	Mockenhaupt FP, Teun Bousema J, Eggelte TA, Schreiber J, Ehrhardt S, Wassilew N, Otchwemah RN, Sauerwein RW, Bienzle U.	Trop Med Int Health. 2005 Sep;10(9):901-8.	Excluded	No prevalence report	No prevalence report but have pfdhfr pfdhps	PubMed Molecular markers
16968912	Molecular epidemiology of malaria in Cameroon. XXII. Geographic mapping and distribution of Plasmodium falciparum dihydrofolate reductase (dhfr) mutant alleles.	Tahar R, Basco LK.	Am J Trop Med Hyg. 2006 Sep;75(3):396-401.	Excluded	No prevalence report	No prevalence report but have Pfdhfr pfdhps	PubMed Molecular markers
17002724	Artesunate + amodiaquine and artesunate + sulphadoxine-pyrimethamine for treatment of uncomplicated malaria in Democratic Republic of Congo: a clinical trial with determination of sulphadoxine and pyrimethamine-resistant haplotypes.	Swarthout TD, van den Broek IV, Kayembe G, Montgomery J, Pota H, Roper C.	Trop Med Int Health. 2006 Oct;11(10):1503-11.	Excluded	No prevalence report	No prevalence report but have pfdhfr pfdhps	PubMed Molecular markers
17024359	Genotypes and in vivo resistance of Plasmodium falciparum isolates in an endemic region of Iran.	Heidari A, Dittrich S, Jelinek T, Kheirandish A, Banihashemi K, Keshavarz H.	Parasitol Res. 2007 Feb;100(3):589-92. Epub 2006 Sep 26.	Excluded	No prevalence report	No prevalence report but have pfdhfr pfdhps	PubMed Molecular markers
17477865	Efficacy of antimalarial treatment in Guinea: in vivo study of two artemisinin combination therapies in Dabola and molecular markers of resistance to sulphadoxine-pyrimethamine in N'ZÃ©rÃ©korÃ©.	Bonnet M, Roper C, FÃ©lix M, Coulibaly L, Kankolongo GM, Guthmann JP.	Malar J. 2007 May 3;6:54.	Excluded	No prevalence report	No prevalence report but have pfdhfr pfdhps	PubMed Molecular markers
17640607	Molecular epidemiology of malaria in Cameroon. XXVII. Clinical and parasitological response to sulfadoxine-pyrimethamine treatment and Plasmodium falciparum dihydrofolate reductase and dihydropteroate synthase alleles in Cameroonian children.	Tahar R, Basco LK.	Acta Trop. 2007 Aug;103(2):81-9. Epub 2007 May 5.	Excluded	No prevalence report	No prevalence report but have pfdhfr pfdhps	PubMed Molecular markers
17956498	Therapeutic efficacy of sulfadoxine-pyrimethamine and the prevalence of molecular markers of resistance in under 5-year olds in Brazzaville, Congo.	Ndounga M, Tahar R, Basco LK, Casimiro PN, Malonga DA, Ntoumi F.	Trop Med Int Health. 2007 Oct;12(10):1164-71.	Excluded	No prevalence report	No prevalence report but have pfdhfr pfdhps	PubMed Molecular markers
21569596	High prevalence of dhfr triple mutant and correlation with high rates of sulphadoxine-pyrimethamine treatment failures in vivo in Gabonese children.	Mombo-Ngoma G, Oyakhirome S, Ord R, Gabor JJ, GreutÃ©laers KC, Profanter K, GreutÃ©laers B, Kurth F, Lell B, Kun JF, Issifou S, Roper C, Kremsner PG, Grobusch MP.	Malar J. 2011 May 14;10:123. doi: 10.1186/1475-2875-10-123.	Excluded	No prevalence report	No prevalence report but have Pfdhfr pfdhps	PubMed Molecular markers
21734119	Molecular epidemiology of malaria in Cameroon. XXX. sequence analysis of Plasmodium falciparum ATPase 6, dihydrofolate reductase, and dihydropteroate synthase resistance markers in clinical isolates from children treated with an artesunate-sulfadoxine-pyrimethamine combination.	Menemedengue V, Sahnouni K, Basco L, Tahar R.	Am J Trop Med Hyg. 2011 Jul;85(1):22-5. doi: 10.4269/ajtmh.2011.10-0523.	Excluded	No prevalence report	No prevalence report but have Pfdhfr pfdhps	PubMed Molecular markers
21864379	Molecular markers of antifolate resistance in Plasmodium falciparum isolates from Luanda, Angola.	Gama BE, Pereira-Carvalho GA, Lutucuta Kosi FJ, Almeida de Oliveira NK, Fortes F, Rosenthal PJ, do RosÃ¡rio VE, Daniel-Ribeiro CT, de FÃ¡tima Ferreira-da-Cruz M.	Malar J. 2011 Aug 24;10:248. doi: 10.1186/1475-2875-10-248.	Excluded	No prevalence report	No prevalence report but have pfdhfr pfdhps	PubMed Molecular markers
23045251	Surveillance of molecular markers of Plasmodium falciparum resistance to sulphadoxine-pyrimethamine 5 years after the change of malaria treatment policy in Ghana.	Duah NO, Quashie NB, Abuaku BK, Sebeny PJ, Kronmann KC, Koram KA.	Am J Trop Med Hyg. 2012 Dec;87(6):996-1003. doi: 10.4269/ajtmh.2012.12-0202. Epub 2012 Oct 8.	Excluded	No prevalence report	No prevalence report but have pfdhfr pfdhps	PubMed Molecular markers
24861816	Prevalence of mutations in the antifolates resistance-associated genes (dhfr and dhps) in Plasmodium vivax parasites from Eastern and Central Sudan.	Pirahmadi S, Talha BA, Nour BY, Zakeri S.	Infect Genet Evol. 2014 Aug;26:153-9. doi: 10.1016/j.meegid.2014.05.017. Epub 2014 May 24.	Excluded	No prevalence report	No prevalence report but have pfdhfr pfdhps	PubMed Molecular markers
24909578	Efficacy of sulphadoxine-pyrimethamine for intermittent preventive treatment of malaria in pregnancy, Mansa, Zambia.	Tan KR, Katalenich BL, Mace KE, Nambozi M, Taylor SM, Meshnick SR, Wiegand RE, Chalwe V, Filler SJ, Kamuliwo M, Craig AS.	Malar J. 2014 Jun 9;13:227. doi: 10.1186/1475-2875-13-227.	Excluded	No prevalence report	No prevalence report but have pfdhfr pfdhps	PubMed Molecular markers
25583123	Treatment of uncomplicated malaria with artesunate plus sulfadoxine-pyrimethamine is failing in Somalia: evidence from therapeutic efficacy studies and Pfdhfr and Pfdhps mutant alleles.	Warsame M, Hassan AM, Barrette A, Jibril AM, Elmi HH, Arale AM, Mohammady HE, Nada RA, Amran JG, Muse A, Yusuf FE, Omar AS.	Trop Med Int Health. 2015 Apr;20(4):510-7. doi: 10.1111/tmi.12458. Epub 2015 Jan 25.	Excluded	No prevalence report	No prevalence report but have pfdhfr pfdhps	PubMed Molecular markers
25653131	High prevalence of pfdhfr-pfdhps triple mutations associated with anti-malarial drugs resistance in Plasmodium falciparum isolates seven years after the adoption of sulfadoxine-pyrimethamine in combination with artesunate as first-line treatment in Iran.	Rouhani M, Zakeri S, Pirahmadi S, Raeisi A, Djadid ND.	Infect Genet Evol. 2015 Apr;31:183-9. doi: 10.1016/j.meegid.2015.01.020. Epub 2015 Jan 31.	Excluded	No prevalence report	No prevalence report but have pfdhfr pfdhps	PubMed Molecular markers
25934142	High prevalence of sulphadoxine-pyrimethamine resistance-associated mutations in Plasmodium falciparum field isolates from pregnant women in Brazzaville, Republic of Congo.	Koukouikila-Koussounda F, Bakoua D, Fesser A, Nkombo M, Vouvoungui C, Ntoumi F.	Infect Genet Evol. 2015 Jul;33:32-6. doi: 10.1016/j.meegid.2015.04.007. Epub 2015 Apr 28.	Excluded	No prevalence report	No prevalence report but have pfdhfr pfdhps	PubMed Molecular markers
25943379	High prevalence of dhfr and dhps molecular markers in Plasmodium falciparum in pregnant women of Nchelenge district, Northern Zambia.	Siame MN, Mharakurwa S, Chipeta J, Thuma P, Michelo C.	Malar J. 2015 May 6;14:190. doi: 10.1186/s12936-015-0676-5.	Excluded	No prevalence report	No prevalence report but have pfdhfr pfdhps	PubMed Molecular markers
26693691	Frequencies distribution of dihydrofolate reductase and dihydropteroate synthetase mutant alleles associated with sulfadoxine-pyrimethamine resistance in Plasmodium falciparum population from Hadhramout Governorate, Yemen.	Bamaga OA, Mahdy MA, Lim YA.	Malar J. 2015 Dec 22;14:516. doi: 10.1186/s12936-015-1035-2.	Excluded	No prevalence report	No prevalence report but have pfdhfr pfdhps	PubMed Molecular markers
27209063	High efficacy of artemether-lumefantrine and declining efficacy of artesunate + sulfadoxine-pyrimethamine against Plasmodium falciparum in Sudan (2010-2015): evidence from in vivo andmolecular marker studies.	Adeel AA, Elnour FA, Elmardi KA, Abd-Elmajid MB, Elhelo MM, Ali MS, Adam MA, Atta H, Zamani G, Warsame M, Barrette A, Mohammady HE, Nada RA.	Malar J. 2016 May 21;15(1):285. doi: 10.1186/s12936-016-1339-x.	Excluded	No prevalence report	No prevalence report but have pfdhfr pfdhps	PubMed Molecular markers
21943242	A new high-throughput method for simultaneous detection of drug resistance associated mutations in Plasmodium vivax dhfr, dhps and mdr1 genes.	Barnadas C, Kent D, Timinao L, Iga J, Gray LR, Siba P, Mueller I, Thomas PJ, Zimmerman PA.	Malar J. 2011 Sep 24;10:282. doi: 10.1186/1475-2875-10-282.	Excluded	No prevalence report	No prevalence report but have pvmdr1	PubMed Molecular markers
27234815	Erratum to: K13 mutations and pfmdr1 copy number variation in Plasmodium falciparum malaria in Myanmar.	Win AA, Imwong M, Kyaw MP, Woodrow CJ, Chotivanich K, Hanboonkunupakarn B, Pukrittayakamee S.	Malar J. 2016 May 27;15(1):297. No abstract available.	Excluded	No prevalence report	No prevalence report. Erratum, not a pubcation	PubMed
27821166	Limited genetic diversity in the PvK12 Kelch protein in Plasmodium vivax isolates from Southeast Asia.	Wang M, Siddiqui FA, Fan Q, Luo E, Cao Y, Cui L.	Malar J. 2016 Nov 8;15(1):537.	Excluded	No prevalence report	No prevalence reported	PubMed Molecular markers
27821442	Critical Evaluation of Molecular Monitoring in Malaria Drug Efficacy Trials and Pitfalls of Length-Polymorphic Markers.	Messerli C, Hofmann NE, Beck HP, Felger I.	Antimicrob Agents Chemother. 2016 Dec 27;61(1). pii: e01500-16. doi: 10.1128/AAC.01500-16. Print 2017 Jan.	Excluded	No prevalence report	No prevalence reported	PubMed Molecular markers
27911910	Molecular Markers of Radiation Induced Attenuation in Intrahepatic Plasmodium falciparum Parasites.	Oakley MS, Verma N, Zheng H, Anantharaman V, Takeda K, Gao Y, Myers TG, Pham PT, Mahajan B, Kumar N, Sangweme D, Tripathi AK, Mlambo G, Aravind L, Kumar S.	PLoS One. 2016 Dec 2;11(12):e0166814. doi: 10.1371/journal.pone.0166814. eCollection 2016.	Excluded	No prevalence report	No prevalence reported	PubMed Molecular markers
27573632	Artemisinin Resistance-Associated K13 Polymorphisms of Plasmodium falciparum in Southern Rwanda, 2010-2015.	Tacoli C, Gai PP, Bayingana C, Sifft K, Geus D, Ndoli J, Sendegeya A, Gahutu JB, Mockenhaupt FP.	Am J Trop Med Hyg. 2016 Nov 2;95(5):1090-1093. Epub 2016 Aug 29.	Excluded	No prevalence report	No prevalence reported of pfcrt/pfmdr1, K13 data available	PubMed Molecular markers
27737665	Therapeutic efficacy of artemether-lumefantrine for the treatment of uncomplicated Plasmodium falciparum malaria from three highly malarious states in India.	Bharti PK, Shukla MM, Ringwald P, Krishna S, Singh PP, Yadav A, Mishra S, Gahlot U, Malaiya JP, Kumar A, Prasad S, Baghel P, Singh M, Vadadi J, Singh MP, Bustos MD, Ortega LI, Christophel EM, Kashyotia SS, Sonal GS, Singh N.	Malar J. 2016 Oct 13;15(1):498.	Excluded	No prevalence report	No prevalence reported of pfcrt/pfmdr1, K13 data available	PubMed Molecular markers
15609238	Identification of the Plasmodium vivax mdr-like gene (pvmdr1) and analysis of single-nucleotide polymorphisms among isolates from different areas of endemicity	Brega, S.;Meslin, B.;de, M. F.;Severini, C.;Gradoni, L.;Udomsangpetch, R.;Sutanto, I.;Peyron, F.;Picot, S.	The Journal of infectious diseases	Excluded	P. vivax	P. vivax	PubMed
15653127	Absence of nucleotide polymorphism in a Plasmodium vivax multidrug resistance gene after failure of mefloquine prophylaxis in French Guyana	Picot, S.;Brega, S.;Gerome, P.;Velut, G.;de, M. F.;Cheminel, V.;Peyron, F.	Transactions of the Royal Society of Tropical Medicine and Hygiene	Excluded	P. vivax	P. vivax	PubMed
17971853	Chloroquine resistant Plasmodium vivax: in vitro characterisation and association with molecular polymorphisms	Suwanarusk, R.;Russell, B.;Chavchich, M.;Chalfein, F.;Kenangalem, E.;Kosaisavee, V.;Prasetyorini, B.;Piera, K. A.;Barends, M.;Brockman, A.;Lek-Uthai, U.;Anstey, N. M.;Tjitra, E.;Nosten, F.;Cheng, Q.;Price, R. N.	PloS one	Excluded	P. vivax	P. vivax	PubMed
18443118	Gene amplification of the multidrug resistance 1 gene of Plasmodium vivax isolates from Thailand, Laos, and Myanmar	Imwong, M.;Pukrittayakamee, S.;Pongtavornpinyo, W.;Nakeesathit, S.;Nair, S.;Newton, P.;Nosten, F.;Anderson, T. J.;Dondorp, A.;Day, N. P.;White, N. J.	Antimicrobial agents and chemotherapy	Excluded	P. vivax	P. vivax	PubMed
18582193	Molecular markers of in vivo Plasmodium vivax resistance to amodiaquine plus sulfadoxine-pyrimethamine: mutations in pvdhfr and pvmdr1	Marfurt, J.;de, M. F.;Brega, S.;Barbollat, L.;Muller, I.;Sie, A.;Goroti, M.;Reeder, J. C.;Beck, H. P.;Picot, S.;Genton, B.	The Journal of infectious diseases	Excluded	P. vivax	P. vivax	PubMed
18808339	Amplification of pvmdr1 associated with multidrug-resistant Plasmodium vivax	Suwanarusk, R.;Chavchich, M.;Russell, B.;Jaidee, A.;Chalfein, F.;Barends, M.;Prasetyorini, B.;Kenangalem, E.;Piera, K. A.;Lek-Uthai, U.;Anstey, N. M.;Tjitra, E.;Nosten, F.;Cheng, Q.;Price, R. N.	The Journal of infectious diseases	Excluded	P. vivax	P. vivax	PubMed
18809933	Plasmodium vivax resistance to chloroquine in Madagascar: clinical efficacy and polymorphisms in pvmdr1 and pvcrt-o genes	Barnadas, C.;Ratsimbasoa, A.;Tichit, M.;Bouchier, C.;Jahevitra, M.;Picot, S.;Menard, D.	Antimicrobial agents and chemotherapy	Excluded	P. vivax	P. vivax	PubMed
19451296	Analysis of single-nucleotide polymorphisms in the crt-o and mdr1 genes of Plasmodium vivax among chloroquine-resistant isolates from the Brazilian Amazon region	Orjuela-Sanchez, P.;de, S. F. F. S.;Machado-Lima, A.;Chehuan, Y. F.;Costa, M. R.;Alecrim, M. G.;del, P. H. A.	Antimicrobial agents and chemotherapy	Excluded	P. vivax	P. vivax	PubMed
20027469	Characterisation of pvmdr1 and pvdhfr genes associated with chemoresistance in Brazilian Plasmodium vivax isolates	Gama, B. E.;Oliveira, N. K.;Souza, J. M.;Daniel-Ribeiro, C. T.;Ferreira-da-Cruz, M. F.	Memorias do Instituto Oswaldo Cruz	Excluded	P. vivax	P. vivax	PubMed
20933490	Genetic polymorphism in pvmdr1 and pvcrt-o genes in relation to in vitro drug susceptibility of Plasmodium vivax isolates from malaria-endemic countries	Lu, F.;Lim, C. S.;Nam, D. H.;Kim, K.;Lin, K.;Kim, T. S.;Lee, H. W.;Chen, J. H.;Wang, Y.;Sattabongkot, J.;Han, E. T.	Acta tropica	Excluded	P. vivax	P. vivax	PubMed
21460004	Therapeutic efficacy of chloroquine in Plasmodium vivax and the pvmdr1 polymorphisms in the Republic of Korea under mass chemoprophylaxis	Kim, Y. K.;Kim, C.;Park, I.;Kim, H. Y.;Choi, J. Y.;Kim, J. M.	The American journal of tropical medicine and hygiene	Excluded	P. vivax	P. vivax	PubMed
28298235	Clinical and molecular surveillance of drug resistant vivax malaria in Myanmar (2009-2016).	Nyunt MH, Han JH, Wang B, Aye KM, Aye KH, Lee SK, Htut Y, Kyaw MP, Han KT, Han ET.	Malar J. 2017 Mar 16;16(1):117. doi: 10.1186/s12936-017-1770-7.	Excluded	P. vivax	P. vivax	PubMed
27875528	Effectiveness of Seasonal Malaria Chemoprevention in Children under Ten Years of Age in Senegal: A Stepped-Wedge Cluster-Randomised Trial.	CissÃ© B, Ba EH, Sokhna C, NDiaye JL, Gomis JF, Dial Y, Pitt C, NDiaye M, Cairns M, Faye E, NDiaye M, Lo A, Tine R, Faye S, Faye B, Sy O, Konate L, Kouevijdin E, Flach C, Faye O, Trape JF, Sutherland C, et al.	PLoS Med. 2016 Nov 22;13(11):e1002175. doi: 10.1371/journal.pmed.1002175. eCollection 2016 Nov.	Excluded	Genotype prevalences previously published	Prevalence reported in previous publication	PubMed Molecular markers
27818097	A surrogate marker of piperaquine-resistant Plasmodium falciparum malaria: a phenotype-genotype association study.	Witkowski B, Duru V, Khim N, Ross LS, Saintpierre B, Beghain J, Chy S, Kim S, Ke S, Kloeung N, Eam R, Khean C, Ken M, Loch K, Bouillon A, Domergue A, Ma L, Bouchier C, Leang R, Huy R, Nuel G, Barale JC, et al.	Lancet Infect Dis. 2017 Feb;17(2):174-183. doi: 10.1016/S1473-3099(16)30415-7. Epub 2016 Nov 3.	Excluded	No access to article	Problems with the data entry: could not add publication	PubMed Molecular markers
17546463	High prevalence of molecular markers for resistance to chloroquine and pyrimethamine in Plasmodium falciparum from Zimbabwe.	Mlambo G, Sullivan D, Mutambu SL, Soko W, Mbedzi J, Chivenga J, Gemperli A, Kumar N.	Parasitol Res. 2007 Sep;101(4):1147-51. Epub 2007 Jun 3.	Excluded	No access to article	Publication not accessible	PubMed Molecular markers
11172160	A molecular marker for chloroquine-resistant falciparum malaria.	Warhurst DC.	N Engl J Med. 2001 Jan 25;344(4):299-302. No abstract available.	Excluded	Review	Review	PubMed Molecular markers
12435445	Genetic markers for study of the anopheline vectors of human malaria.	Norris DE.	Int J Parasitol. 2002 Dec 4;32(13):1607-15. Review.	Excluded	Review	Review	PubMed Molecular markers
12473367	Analysis of arthropod bloodmeals using molecular genetic markers.	Mukabana WR, Takken W, Knols BG.	Trends Parasitol. 2002 Nov;18(11):505-9. Review.	Excluded	Review	Review	PubMed Molecular markers
14506209	Monitoring antimalarial drug resistance: making the most of the tools at hand.	Plowe CV.	J Exp Biol. 2003 Nov;206(Pt 21):3745-52. Review.	Excluded	Review	Review	PubMed Molecular markers
15119076	Markers for population genetic analysis of human plasmodia species, P. falciparum and P. vivax.	Joshi H.	J Vector Borne Dis. 2003 Sep-Dec;40(3-4):78-83. Review.	Excluded	Review	Review	PubMed Molecular markers
15713974	Genetic alteration in drug resistance markers of Plasmodium falciparum.	Sharma YD.	Indian J Med Res. 2005 Jan;121(1):13-22. Review.	Excluded	Review	Review	PubMed Molecular markers
16207241	Plasmodium-mosquito interactions: a tale of dangerous liaisons.	Barillas-Mury C, Kumar S.	Cell Microbiol. 2005 Nov;7(11):1539-45. Review.	Excluded	Review	Review	PubMed Molecular markers
17293975	The second internal transcribed spacer of nuclear ribosomal DNA as a tool for Latin American anopheline taxonomy - a critical review.	Marrelli MT, Sallum MA, Marinotti O.	Mem Inst Oswaldo Cruz. 2006 Dec;101(8):817-32. Review.	Excluded	Review	Review	PubMed Molecular markers
17568928	The genetic diversity of Plasmodium vivax--a review.	de Souza-Neiras WC, de Melo LM, Machado RL.	Mem Inst Oswaldo Cruz. 2007 Jun;102(3):245-54. Review.	Excluded	Review	Review	PubMed Molecular markers
17822535	World Antimalarial Resistance Network (WARN) III: molecular markers for drug resistant malaria.	Plowe CV, Roper C, Barnwell JW, Happi CT, Joshi HH, Mbacham W, Meshnick SR, Mugittu K, Naidoo I, Price RN, Shafer RW, Sibley CH, Sutherland CJ, Zimmerman PA, Rosenthal PJ.	Malar J. 2007 Sep 6;6:121.	Excluded	Review	Review	PubMed Molecular markers
17884732	The anatomy of a malaria disaster: drug policy choice and mortality in African children.	Hastings IM, Korenromp EL, Bloland PB.	Lancet Infect Dis. 2007 Nov;7(11):739-48. Epub 2007 Sep 19. Review.	Excluded	Review	Review	PubMed Molecular markers
18165488	Responding to the challenge of antimalarial drug resistance by routine monitoring to update national malaria treatment policies.	Vestergaard LS, Ringwald P.	Am J Trop Med Hyg. 2007 Dec;77(6 Suppl):153-9. Review.	Excluded	Review	Review	PubMed Molecular markers
18165489	Monitoring and deterring drug-resistant malaria in the era of combination therapy.	Laufer MK, DjimdÃ© AA, Plowe CV.	Am J Trop Med Hyg. 2007 Dec;77(6 Suppl):160-9. Review.	Excluded	Review	Review	PubMed Molecular markers
18666966	The relevance of molecular markers in the analysis of malaria parasite populations.	Arez AP, do RosÃ¡rio VE.	Transbound Emerg Dis. 2008 Aug;55(5-6):226-32. doi: 10.1111/j.1865-1682.2008.01025.x. Review.	Excluded	Review	Review	PubMed Molecular markers
19883158	History and current status of Plasmodium falciparum antimalarial drug resistance in Madagascar	Andriantsoanirina, V.;Menard, D.;Tuseo, L.;Durand, R.	Scandinavian journal of infectious diseases	Excluded	Review	Review	PubMed
20302829	Chapter 4 - Applications of nanotechnology in molecular imaging of the brain.	McAteer MA, Choudhury RP.	Prog Brain Res. 2009;180:72-96. doi: 10.1016/S0079-6123(08)80004-0. Epub 2009 Dec 8. Review.	Excluded	Review	Review	PubMed Molecular markers
20728060	Following the path of most resistance: dhps K540E dispersal in African Plasmodium falciparum.	Naidoo I, Roper C.	Trends Parasitol. 2010 Sep;26(9):447-56. doi: 10.1016/j.pt.2010.05.001. Epub 2010 Jun 17. Review.	Excluded	Review	Review	PubMed Molecular markers
21729351	Do molecules matter more than morphology? Promises and pitfalls in parasites.	Perkins SL, Martinsen ES, Falk BG.	Parasitology. 2011 Nov;138(13):1664-74. doi: 10.1017/S0031182011000679. Epub 2011 Jun 9. Review.	Excluded	Review	Review	PubMed Molecular markers
21835078	Drug resistance maps to guide intermittent preventive treatment of malaria in African infants.	Naidoo I, Roper C.	Parasitology. 2011 Oct;138(12):1469-79. doi: 10.1017/S0031182011000746. Epub 2011 Aug 11. Review.	Excluded	Review	Review	PubMed Molecular markers
21864721	Review of genetic diversity in malaria vectors (Culicidae: Anophelinae).	Loaiza JR, Bermingham E, Sanjur OI, Scott ME, Bickersmith SA, Conn JE.	Infect Genet Evol. 2012 Jan;12(1):1-12. doi: 10.1016/j.meegid.2011.08.004. Epub 2011 Aug 16. Review.	Excluded	Review	Review	PubMed Molecular markers
22001944	Recent clinical and molecular insights into emerging artemisinin resistance in Plasmodium falciparum.	O'Brien C, Henrich PP, Passi N, Fidock DA.	Curr Opin Infect Dis. 2011 Dec;24(6):570-7. doi: 10.1097/QCO.0b013e32834cd3ed. Review.	Excluded	Review	Review	PubMed Molecular markers
22973885	Antimalarial drug resistance and early drug discovery.	Garcia-Bustos JF, Gamo FJ.	Curr Pharm Des. 2013;19(2):270-81. Review.	Excluded	Review	Review	PubMed Molecular markers
23131424	Sulfadoxine-pyrimethamine resistance in Plasmodium falciparum: a zoomed image at the molecular level within a geographic context.	Abdul-Ghani R, Farag HF, Allam AF.	Acta Trop. 2013 Feb;125(2):163-90. doi: 10.1016/j.actatropica.2012.10.013. Epub 2012 Nov 3. Review.	Excluded	Review	Review	PubMed Molecular markers
23389616	Malaria biology and disease pathogenesis: insights for new treatments	Miller, L. H.;Ackerman, H. C.;Su, X. Z.;Wellems, T. E.	Nat Med	Excluded	Review	Review	PubMed
23534360	Dual-functioning antimalarials that inhibit the chloroquine-resistance transporter	Egan, T. J.;Kuter, D.	Future Microbiol	Excluded	Review	Review	PubMed
23875455	Chromosome phylogenies of malaria mosquitoes.	Sharakhov IV.	Tsitologiia. 2013;55(4):238-40. Review.	Excluded	Review	Review	PubMed Molecular markers
23931581	Genetic and genomic approaches for the discovery of parasite genes involved in antimalarial drug resistance.	Mwangi JM, Ranford-Cartwright LC.	Parasitology. 2013 Oct;140(12):1455-67. doi: 10.1017/S0031182013000954. Epub 2013 Aug 9. Review.	Excluded	Review	Review	PubMed Molecular markers
24033691	Fighting drug-resistant Plasmodium falciparum: the challenge of artemisinin resistance.	Wongsrichanalai C, Sibley CH.	Clin Microbiol Infect. 2013 Oct;19(10):908-16. doi: 10.1111/1469-0691.12316. Epub 2013 Sep 3. Review.	Excluded	Review	Review	PubMed Molecular markers
24402147	Genetics of chloroquine-resistant malaria: a haplotypic view	Awasthi, G.;Das, A.	Mem Inst Oswaldo Cruz	Excluded	Review	Review	PubMed
24766952	Malaria: a molecular marker of artemisinin resistance.	White NJ.	Lancet. 2014 Apr 26;383(9927):1439-40. doi: 10.1016/S0140-6736(14)60656-5. No abstract available.	Excluded	Review	Review	PubMed Molecular markers
24801884	A better resolution for integrating methods for monitoring Plasmodium falciparum resistance to antimalarial drugs.	Abdul-Ghani R, Al-Maktari MT, Al-Shibani LA, Allam AF.	Acta Trop. 2014 Sep;137:44-57. doi: 10.1016/j.actatropica.2014.04.031. Epub 2014 May 4. Review.	Excluded	Review	Review	PubMed Molecular markers
25184999	Emerging Plasmodium vivax resistance to chloroquine in South America: an overview.	GonÃ§alves LA, Cravo P, Ferreira MU.	Mem Inst Oswaldo Cruz. 2014 Aug;109(5):534-9. Review.	Excluded	Review	Review	PubMed Molecular markers
25286554	[The current status of the resistance of malaria pathogens to antimalarials].	Kondrashin AV, Baranova AM, Morozov EN, Morozova LF, Stepanova EV.	Med Parazitol (Mosk). 2014 Jul-Sep;(3):51-7. Review. Russian.	Excluded	Review	Review	PubMed Molecular markers
25345166	[Research progress on Plasmodium vivax chloroquine resistance].	Li JY, Li Q, Fang Q.	Zhongguo Xue Xi Chong Bing Fang Zhi Za Zhi. 2014 Jun;26(3):326-31. Review. Chinese.	Excluded	Review	Review	PubMed Molecular markers
25506039	Role of Different Pfcrt and Pfmdr-1 Mutations in Conferring Resistance to Antimalaria Drugs in Plasmodium falciparum.	Ibraheem ZO, Abd Majid R, Noor SM, Sedik HM, Basir R.	Malar Res Treat. 2014;2014:950424. doi: 10.1155/2014/950424. Epub 2014 Nov 11. Review.	Excluded	Review	Review	PubMed
25726605	[Artemisinin resistance in Plasmodium falciparum: global status and basic research].	Zhao SM, Wang MY.	Zhongguo Ji Sheng Chong Xue Yu Ji Sheng Chong Bing Za Zhi. 2014 Oct;32(5):380-4. Review. Chinese.	Excluded	Review	Review	PubMed Molecular markers
25748059	The distinctive features of Indian malaria parasites.	Das A.	Trends Parasitol. 2015 Mar;31(3):83-6. doi: 10.1016/j.pt.2015.01.006.	Excluded	Review	Review	PubMed
25889405	Observing in real time the evolution of artemisinin resistance in Plasmodium falciparum.	Sibley CH.	BMC Med. 2015 Mar 31;13:67. doi: 10.1186/s12916-015-0316-5.	Excluded	Review	Review	PubMed Molecular markers
25910626	How genomics is contributing to the fight against artemisinin-resistant malaria parasites.	Cravo P, Napolitano H, Culleton R.	Acta Trop. 2015 Aug;148:1-7. doi: 10.1016/j.actatropica.2015.04.007. Epub 2015 Apr 21. Review.	Excluded	Review	Review	PubMed Molecular markers
26081265	The emerging threat of artemisinin resistance in malaria: focus on artemether-lumefantrine.	Djimde AA, Makanga M, Kuhen K, Hamed K.	Expert Rev Anti Infect Ther. 2015 Aug;13(8):1031-45. doi: 10.1586/14787210.2015.1052793. Epub 2015 Jun 16. Review.	Excluded	Review	Review	PubMed Molecular markers
26169358	A crucial piece in the puzzle of the artemisinin resistance mechanism in Plasmodium falciparum.	Bozdech Z, Ferreira PE, Mok S.	Trends Parasitol. 2015 Aug;31(8):345-6. doi: 10.1016/j.pt.2015.06.004. Epub 2015 Jul 11.	Excluded	Review	Review	PubMed Molecular markers
26226625	Drug-resistant Plasmodium falciparum: are recent advances a cause for optimism?	Egan TJ.	Future Microbiol. 2015 Jul 30:1-3. [Epub ahead of print] No abstract available.	Excluded	Review	Review	PubMed
26376639	Falciparum malaria molecular drug resistance in the Democratic Republic of Congo: a systematic review.	Mvumbi DM, Kayembe JM, Situakibanza H, Bobanga TL, Nsibu CN, Mvumbi GL, Melin P, De Mol P, Hayette MP.	Malar J. 2015 Sep 17;14:354. doi: 10.1186/s12936-015-0892-z.	Excluded	Review	Review	PubMed
26510373	[Progress in researches on molecular markers of Plasmodium falciparum drug resistance].	Zhang MH, Lu F, Cao J, Gao Q.	Zhongguo Xue Xi Chong Bing Fang Zhi Za Zhi. 2015 Jun;27(3):323-7. Review. Chinese.	Excluded	Review	Review	PubMed Molecular markers
26535806	Plasmodium falciparum kelch 13: a potential molecular marker for tackling artemisinin-resistant malaria parasites.	Mita T, Tachibana S, Hashimoto M, Hirai M.	Expert Rev Anti Infect Ther. 2016;14(1):125-35. doi: 10.1586/14787210.2016.1106938. Epub 2015 Nov 4.	Excluded	Review	Review	PubMed Molecular markers
26555664	Tetracyclines in malaria.	Gaillard T, Madamet M, Pradines B.	Malar J. 2015 Nov 10;14(1):445. doi: 10.1186/s12936-015-0980-0.	Excluded	Review	Review	PubMed Molecular markers
26858018	Plasmodium falciparum drug resistance in Angola.	FanÃ§ony C, Brito M, Gil JP.	Malar J. 2016 Feb 9;15(1):74. doi: 10.1186/s12936-016-1122-z.	Excluded	Review	Review	PubMed Molecular markers
26938139	Malaria Surveillance - United States, 2013.	Cullen KA, Mace KE, Arguin PM.	MMWR Surveill Summ. 2016 Mar 4;65(2):1-22. doi: 10.15585/mmwr.ss6502a1.	Excluded	Review	Review	PubMed Molecular markers
26998432	Antimalarial drug resistance: An overview.	Antony HA, Parija SC.	Trop Parasitol. 2016 Jan-Jun;6(1):30-41. doi: 10.4103/2229-5070.175081. Review.	Excluded	Review	Review	PubMed Molecular markers
27089770	[Research Progress on Artemisinin Resistance in Plasmodium falciparum].	Zhang YL, Pan WQ.	Zhongguo Ji Sheng Chong Xue Yu Ji Sheng Chong Bing Za Zhi. 2015 Dec;33(6):418-24. Review. Chinese.	Excluded	Review	Review	PubMed Molecular markers
27873670	Resistance to antimalarial drugs: An endless world war against Plasmodium that we risk losing.	Severini C, Menegon M.	J Glob Antimicrob Resist. 2015 Jun;3(2):58-63. doi: 10.1016/j.jgar.2015.02.002. Epub 2015 Feb 25. Review.	Excluded	Review	Review	PubMed Molecular markers
28137230	Proteases in Mosquito Borne Diseases: New Avenues in Drug Development.	Pant A, Pasupureddy R, Pande V, Seshadri S, Dixit R, Pandey KC.	Curr Top Med Chem. 2017;17(19):2221-2232. doi: 10.2174/1568026617666170130122231. Review.	Excluded	Review	Review	PubMed
28258239	The "pushmi-pullyu" of resistance to chloroquine in malaria.	Skrzypek R, Callaghan R.	Essays Biochem. 2017 Mar 3;61(1):167-175. doi: 10.1042/EBC20160060. Print 2017 Feb 28. Review.	Excluded	Review	Review	PubMed
28320828	Malaria Epigenetics.	CortÃ©s A, Deitsch KW.	Cold Spring Harb Perspect Med. 2017 Jul 5;7(7). pii: a025528. doi: 10.1101/cshperspect.a025528. Review.	Excluded	Review	Review	PubMed
28355493	pfmdr1 (Plasmodium falciparum multidrug drug resistance gene 1): a pivotal factor in malaria resistance to artemisinin combination therapies.	Gil JP, Krishna S.	Expert Rev Anti Infect Ther. 2017 Jun;15(6):527-543. doi: 10.1080/14787210.2017.1313703. Epub 2017 Apr 10.	Excluded	Review	Review	PubMed
28535801	Molecular markers of anti-malarial drug resistance in Central, West and East African children with severe malaria.	Nguetse CN, Adegnika AA, Agbenyega T, Ogutu BR, Krishna S, Kremsner PG, Velavan TP.	Malar J. 2017 May 23;16(1):217. doi: 10.1186/s12936-017-1868-y.	Excluded	Severe malaria	Severe malaria	PubMed
27401569	Intermittent Preventive Treatment with Dihydroartemisinin-Piperaquine in Ugandan Schoolchildren Selects for Plasmodium falciparum Transporter Polymorphisms That Modify Drug Sensitivity.	Nankabirwa JI, Conrad MD, Legac J, Tukwasibwe S, Tumwebaze P, Wandera B, Brooker SJ, Staedke SG, Kamya MR, Nsobya SL, Dorsey G, Rosenthal PJ.	Antimicrob Agents Chemother. 2016 Sep 23;60(10):5649-54. doi: 10.1128/AAC.00920-16. Print 2016 Oct.	Included		184 not added because of mistake with genotypes in article	PubMed
27343362	Molecular markers associated with resistance to commonly used antimalarial drugs among Plasmodium falciparum isolates from a malaria-endemic area in Taiz governorate-Yemen during the transmission season.	Alareqi LM, Mahdy MA, Lau YL, Fong MY, Abdul-Ghani R, Mahmud R.	Acta Trop. 2016 Oct;162:174-9. doi: 10.1016/j.actatropica.2016.06.016. Epub 2016 Jun 22.	Included		Also has K13 data	PubMed
25917493	Characterising temporal trends in asymptomatic Plasmodium infections and transporter polymorphisms during transition from high to low transmission in Zanzibar, 2005-2013.	Morris U, Xu W, Msellem MI, Schwartz A, Abass A, Shakely D, Cook J, Bhattarai A, Petzold M, Greenhouse B, Ali AS, BjÃ¶rkman A, FrÃ¶berg G, MÃ¥rtensson A.	Infect Genet Evol. 2015 Jul;33:110-7. doi: 10.1016/j.meegid.2015.04.018. Epub 2015 Apr 24.	Included		change pfmdr1 haplotype prevalences for 2011	PubMed
16024377	Selection strength and hitchhiking around two anti-malarial resistance genes	Nash, D.;Nair, S.;Mayxay, M.;Newton, P. N.;Guthmann, J. P.;Nosten, F.;Anderson, T. J.	Proceedings. Biological sciences / The Royal Society	Included		Data from Thailand added to Access but not data from Laos, due to lack of denominator.	PubMed
28288632	Unexpected selections of Plasmodium falciparum polymorphisms in previously treatment-naÃ¯ve areas after monthly presumptive administration of three different anti-malarial drugs in Liberia 1976-78.	Jovel IT, BjÃ¶rkman A, Roper C, MÃ¥rtensson A, Ursing J.	Malar J. 2017 Mar 13;16(1):113. doi: 10.1186/s12936-017-1747-6.	Included		dhfr dhps extracted	PubMed
28004634	Polymorphisms in K13, pfcrt, pfmdr1, pfdhfr, and pfdhps in parasites isolated from symptomatic malaria patients in Burkina Faso.	SomÃ© AF, Sorgho H, Zongo I, BaziÃ© T, NikiÃ©ma F, Sawadogo A, Zongo M, CompaorÃ© YD, OuÃ©draogo JB.	Parasite. 2016;23:60. doi: 10.1051/parasite/2016069. Epub 2016 Dec 22.	Included		dhfr/dhps information included	PubMed
27647575	Molecular surveillance of Plasmodium falciparum drug resistance markers reveals partial recovery of chloroquine susceptibility but sustained sulfadoxine-pyrimethamine resistance at two sites of different malaria transmission intensities in Rwanda.	Kateera F, Nsobya SL, Tukwasibwe S, Hakizimana E, Mutesa L, Mens PF, Grobusch MP, van Vugt M, Kumar N.	Acta Trop. 2016 Dec;164:329-336. doi: 10.1016/j.actatropica.2016.09.008. Epub 2016 Sep 17.	Included		dhfr+dhps also extracted, some questions regarding the data tables: sixtuple haplotype included A581, however should be 581G	PubMed
26452541	Significant geographical differences in prevalence of mutations associated with Plasmodium falciparum and Plasmodium vivax drug resistance in two regions from Papua New Guinea.	Barnadas C, Timinao L, Javati S, Iga J, Malau E, Koepfli C, Robinson LJ, Senn N, Kiniboro B, Rare L, Reeder JC, Siba PM, Zimmerman PA, Karunajeewa H, Davis TM, Mueller I.	Malar J. 2015 Oct 9;14(1):399. doi: 10.1186/s12936-015-0879-9.	Included		Included, new mutation identified YFCDY	PubMed
26616851	An outbreak of artemisinin resistant falciparum malaria in Eastern Thailand.	Imwong M, Jindakhad T, Kunasol C, Sutawong K, Vejakama P, Dondorp AM.	Sci Rep. 2015 Nov 30;5:17412. doi: 10.1038/srep17412.	Included		Included: 184 genotype not clear from article, not included	PubMed
27662368	Seasonal Malaria Chemoprevention with Sulphadoxine-Pyrimethamine and Amodiaquine Selects Pfdhfr-dhps Quintuple Mutant Genotype in Mali.	Maiga H, Lasry E, Diarra M, Sagara I, Bamadio A, Traore A, Coumare S, Bahonan S, Sangare B, Dicko Y, Diallo N, Tembely A, Traore D, Niangaly H, Dao F, Haidara A, Dicko A, Doumbo OK, Djimde AA.	PLoS One. 2016 Sep 23;11(9):e0162718. doi: 10.1371/journal.pone.0162718. eCollection 2016.	Included		Including dhfr dhps prevalences	PubMed
27026134	Synergism between Pfcrt and Pfmdr1 genes could account for the slow recovery of chloroquine sensitive Plasmodium falciparum strains in Ghana after chloroquine withdrawal.	Asare KK, Boampong JN, Duah NO, Afoakwah R, Sehgal R, Quashie NB.	J Infect Public Health. 2016 Mar 26. doi:pii: S1876-0341(16)30001-6. 10.1016/j.jiph.2016.02.004. [Epub ahead of print]	Included		Inlcuded: error message of haplotyped to add	PubMed
28148267	Reduced ex vivo susceptibility of Plasmodium falciparum after oral artemether-lumefantrine treatment in Mali.	Dama S, Niangaly H, Ouattara A, Sagara I, Sissoko S, Traore OB, Bamadio A, Dara N, Djimde M, Alhousseini ML, Goita S, Maiga H, Dara A, Doumbo OK, Djimde AA.	Malar J. 2017 Feb 2;16(1):59. doi: 10.1186/s12936-017-1700-8.	Included		K13 data	PubMed
28249583	Molecular surveillance of artemisinin resistance falciparum malaria among migrant goldmine workers in Myanmar.	Nyunt MH, Wang B, Aye KM, Aye KH, Han JH, Lee SK, Han KT, Htut Y, Han ET.	Malar J. 2017 Mar 1;16(1):97. doi: 10.1186/s12936-017-1753-8.	Included		K13 data	PubMed
28420403	Molecular surveillance of Plasmodium falciparum drug resistance in the Republic of Congo: four and nine years after the introduction of artemisinin-based combination therapy.	Koukouikila-Koussounda F, Jeyaraj S, Nguetse CN, Nkonganyi CN, Kokou KC, Etoka-Beka MK, Ntoumi F, Velavan TP.	Malar J. 2017 Apr 19;16(1):155. doi: 10.1186/s12936-017-1816-x.	Included		K13 data	PubMed
27068396	No Clinical or Molecular Evidence of Plasmodium falciparum Resistance to Artesunate-Mefloquine in Northwestern Brazil.	Ladeia-Andrade S, de Melo GN, de Souza-Lima Rde C, Salla LC, Bastos MS, Rodrigues PT, Luz Fd, Ferreira MU.	Am J Trop Med Hyg. 2016 Jul 6;95(1):148-54. doi: 10.4269/ajtmh.16-0017. Epub 2016 Apr 11.	Included		K13 data available	PubMed
27788228	Prevalence of Plasmodium falciparum Molecular Markers of Antimalarial Drug Resistance in a Residual Malaria Focus Area in Sabah, Malaysia.	Norahmad NA, Mohd Abd Razak MR, Abdullah NR, Sastu UR, Imwong M, Muniandy PK, Saat MN, Muhammad A, Jelip J, Tikuson M, Yusof N, Rundi C, Mudin RN, Syed Mohamed AF.	PLoS One. 2016 Oct 27;11(10):e0165515. doi: 10.1371/journal.pone.0165515. eCollection 2016.	Included		K13 data available, dhfr+dhps also extracted	PubMed
17336652	Two fixed-dose artemisinin combinations for drug-resistant falciparum and vivax malaria in Papua, Indonesia: an open-label randomised comparison.	Ratcliff A, Siswantoro H, Kenangalem E, Maristela R, Wuwung RM, Laihad F, Ebsworth EP, Anstey NM, Tjitra E, Price RN.	Lancet. 2007 Mar 3;369(9563):757-65.	Included	Personal communication	Not in pubmed search	Personal communcation
23292346	Discordance in drug resistance-associated mutation patterns in marker genes of Plasmodium falciparum and Plasmodium knowlesi during coinfections.	Tyagi RK, Das MK, Singh SS, Sharma YD.	J Antimicrob Chemother. 2013 May;68(5):1081-8. doi: 10.1093/jac/dks508. Epub 2013 Jan 4.	Included	Identified in SP search.	Not in pubmed search	PubMed SP
27899115	Characterizing the impact of sustained sulfadoxine/pyrimethamine use upon the Plasmodium falciparum population in Malawi.	Ravenhall M, Benavente ED, Mipando M, Jensen AT, Sutherland CJ, Roper C, SepÃºlveda N, Kwiatkowski DP, Montgomery J, Phiri KS, Terlouw A, Craig A, Campino S, Ocholla H, Clark TG.	Malar J. 2016 Nov 29;15(1):575.	Included	Identified in SP search.	Not in pubmed search	PubMed SP
27825353	Analysis of anti-malarial resistance markers in pfmdr1 and pfcrt across Southeast Asia in the Tracking Resistance to Artemisinin Collaboration.	Srimuang K, Miotto O, Lim P, Fairhurst RM, Kwiatkowski DP, Woodrow CJ, Imwong M; Tracking Resistance to Artemisinin Collaboration..	Malar J. 2016 Nov 8;15(1):541.	Included		Partly Illumina based, but results were presented by sample	PubMed
27818095	Genetic markers associated with dihydroartemisinin-piperaquine failure in Plasmodium falciparum malaria in Cambodia: a genotype-phenotype association study.	Amato R, Lim P, Miotto O, Amaratunga C, Dek D, Pearson RD, Almagro-Garcia J, Neal AT, Sreng S, Suon S, Drury E, Jyothi D, Stalker J, Kwiatkowski DP, Fairhurst RM.	Lancet Infect Dis. 2017 Feb;17(2):164-173. doi: 10.1016/S1473-3099(16)30409-1. Epub 2016 Nov 3.	Included		Plasmepsin markers need to be included	PubMed Molecular markers
15388456	Combination therapy counteracts the enhanced transmission of drug-resistant malaria parasites to mosquitoes	Hallett, R. L.;Sutherland, C. J.;Alexander, N.;Ord, R.;Jawara, M.;Drakeley, C. J.;Pinder, M.;Walraven, G.;Targett, G. A.;Alloueche, A.	Antimicrobial agents and chemotherapy	Included		Publication contains only data from gametocytes but refers to unpublished genotype prevalences from R. Ord and C. J. Sutherland, which was entered in Access.	PubMed
24799371	Temporal changes in prevalence of molecular markers mediating antimalarial drug resistance in a high malaria transmission setting in Uganda	Mbogo, G. W.;Nankoberanyi, S.;Tukwasibwe, S.;Baliraine, F. N.;Nsobya, S. L.;Conrad, M. D.;Arinaitwe, E.;Kamya, M.;Tappero, J.;Staedke, S. G.;Dorsey, G.;Greenhouse, B.;Rosenthal, P. J.	Am J Trop Med Hyg	Included		Some genotype prevalences were previously published and not entered	PubMed
17827355	Antimalarial drug susceptibility and point mutations associated with drug resistance in 248 Plasmodium falciparum isolates imported from Comoros to Marseille, France in 2004 2006.	Parola P, Pradines B, Simon F, Carlotti MP, Minodier P, Ranjeva MP, Badiaga S, Bertaux L, Delmont J, Morillon M, Silai R, Brouqui P, Parzy D.	Am J Trop Med Hyg. 2007 Sep;77(3):431-7.	Included		There are pfcrt report after travel	PubMed Molecular markers
19245687	Efficacy of chloroquine, amodiaquine and sulphadoxine-pyrimethamine for the treatment of uncomplicated falciparum malaria: revisiting molecular markers in an area of emerging AQ and SP resistance in Mali.	Tekete M, Djimde AA, Beavogui AH, Maiga H, Sagara I, Fofana B, Ouologuem D, Dama S, Kone A, Dembele D, Wele M, Dicko A, Doumbo OK.	Malar J. 2009 Feb 26;8:34. doi: 10.1186/1475-2875-8-34.	Included		There are prevalence of pfcrt 2002 and 2003	PubMed Molecular markers
22144430	Prevalence of single nucleotide polymorphisms in the Plasmodium falciparum multidrug resistance gene (Pfmdr-1) in Korogwe District in Tanzania before and after introduction of artemisinin-based combination therapy.	Thomsen TT, Ishengoma DS, Mmbando BP, Lusingu JP, Vestergaard LS, Theander TG, Lemnge MM, Bygbjerg IC, Alifrangis M.	Am J Trop Med Hyg. 2011 Dec;85(6):979-83. doi: 10.4269/ajtmh.2011.11-0071.	Included		There are prevalence of pfmdr1 mutation estimated prevalence	PubMed Molecular markers
27008882	A Method for Amplicon Deep Sequencing of Drug Resistance Genes in Plasmodium falciparum Clinical Isolates from India.	Rao PN, Uplekar S, Kayal S, Mallick PK, Bandyopadhyay N, Kale S, Singh OP, Mohanty A, Mohanty S, Wassmer SC, Carlton JM.	J Clin Microbiol. 2016 Jun;54(6):1500-11. doi: 10.1128/JCM.00235-16. Epub 2016 Mar 23.	Included		There are prevalence report of pfcrt	PubMed Molecular markers			Q: Mix haplotype??
27646822	Failure of dihydroartemisinin plus piperaquine treatment of falciparum malaria by under-dosing in an overweight patient.	Roseau JB, Pradines B, Paleiron N, Vedy S, Madamet M, Simon F, Javelle E.	Malar J. 2016 Sep 20;15:479. doi: 10.1186/s12936-016-1535-8.	Included		Traveller	PubMed
11172152	A molecular marker for chloroquine-resistant falciparum malaria	Djimde, A.;Doumbo, O. K.;Cortese, J. F.;Kayentao, K.;Doumbo, S.;Diourte, Y.;Dicko, A.;Su, X. Z.;Nomura, T.;Fidock, D. A.;Wellems, T. E.;Plowe, C. V.	The New England journal of medicine	Included			PubMed
11181156	Plasmodium falciparum malaria in Laos: chloroquine treatment outcome and predictive value of molecular markers	Pillai, D. R.;Labbe, A. C.;Vanisaveth, V.;Hongvangthong, B.;Pomphida, S.;Inkathone, S.;Zhong, K.;Kain, K. C.	The Journal of infectious diseases	Included			PubMed
11294677	Polymorphisms in the Plasmodium falciparum pfcrt and pfmdr-1 genes and clinical response to chloroquine in Kampala, Uganda	Dorsey, G.;Kamya, M. R.;Singh, A.;Rosenthal, P. J.	The Journal of infectious diseases	Included			PubMed
11319692	High-level chloroquine resistance in Sudanese isolates of Plasmodium falciparum is associated with mutations in the chloroquine resistance transporter gene pfcrt and the multidrug resistance Gene pfmdr1	Babiker, H. A.;Pringle, S. J.;Abdel-Muhsin, A.;Mackinnon, M.;Hunt, P.;Walliker, D.	The Journal of infectious diseases	Included			PubMed
11356518	Analysis of pfcrt point mutations and chloroquine susceptibility in isolates of Plasmodium falciparum	Durand, R.;Jafari, S.;Vauzelle, J.;Delabre, J. F.;Jesic, Z.;Le, B. J.	Molecular and biochemical parasitology	Included			PubMed
11372041	Analysis of the key pfcrt point mutation and in vitro and in vivo response to chloroquine in Yaounde, Cameroon	Basco, L. K.;Ringwald, P.	The Journal of infectious diseases	Included			PubMed
11672462	The T76 mutation in the pfcrt gene of Plasmodium falciparum and clinical chloroquine resistance phenotypes in Papua, Indonesia	Maguire, J. D.;Susanti, A. I.;Krisin;Sismadi, P.;Fryauff, D. J.;Baird, J. K.	Annals of tropical medicine and parasitology	Included			PubMed
11675500	Evolution of a unique Plasmodium falciparum chloroquine-resistance phenotype in association with pfcrt polymorphism in Papua New Guinea and South America	Mehlotra, R. K.;Fujioka, H.;Roepe, P. D.;Janneh, O.;Ursos, L. M.;Jacobs-Lorena, V.;McNamara, D. T.;Bockarie, M. J.;Kazura, J. W.;Kyle, D. E.;Fidock, D. A.;Zimmerman, P. A.	Proceedings of the National Academy of Sciences of the United States of America	Included			PubMed
11679121	Plasmodium falciparum pfcrt and pfmdr1 polymorphisms are associated with the pfdhfr N108 pyrimethamine-resistance mutation in isolates from Ghana	Mockenhaupt, F. P.;Eggelte, T. A.;Till, H.;Bienzle, U.	Tropical medicine & international health : TM & IH	Included			PubMed
11751128	Pfmdr1 alleles and response to ultralow-dose mefloquine treatment in Gabonese patients	Mawili-Mboumba, D. P.;Kun, J. F.;Lell, B.;Kremsner, P. G.;Ntoumi, F.	Antimicrobial agents and chemotherapy	Included			PubMed
11784432	Molecular markers for chloroquine-resistant Plasmodium falciparum malaria in Thailand and Laos	Labbe, A. C.;Bualombai, P.;Pillai, D. R.;Zhong, K. J.;Vanisaveth, V.;Hongvanthong, B.;Looareesuwan, S.;Kain, K. C.	Annals of tropical medicine and parasitology	Included			PubMed
11926004	The Lys-76-Thr mutation in PfCRT and chloroquine resistance in Plasmodium falciparum isolates from Uganda	Kyosiimire-Lugemwa, J.;Nalunkuma-Kazibwe, A. J.;Mujuzi, G.;Mulindwa, H.;Talisuna, A.;Egwang, T. G.	Transactions of the Royal Society of Tropical Medicine and Hygiene	Included			PubMed
12201579	In vitro chloroquine susceptibility and PCR analysis of pfcrt and pfmdr1 polymorphisms in Plasmodium falciparum isolates from Senegal	Thomas, S. M.;Ndir, O.;Dieng, T.;Mboup, S.;Wypij, D.;Maguire, J. H.;Wirth, D. F.	The American journal of tropical medicine and hygiene	Included			PubMed
12224572	Molecular epidemiology of malaria in Cameroon. X. Evaluation of PFMDR1 mutations as genetic markers for resistance to amino alcohols and artemisinin derivatives	Basco, L. K.;Ringwald, P.	The American journal of tropical medicine and hygiene	Included			PubMed
12363066	Short report: Molecular evaluation of the efficacy of chloroquine treatment of uncomplicated Plasmodium falciparum malaria in East Timor	Chen, N.;Baker, J.;Ezard, N.;Burns, M.;Edstein, M. D.;Cheng, Q.	The American journal of tropical medicine and hygiene	Included			PubMed
12375368	Monitoring the drug-sensitivity of Plasmodium falciparum in coastal towns in Madagascar by use of in vitro chemosensitivity and mutation detection tests	Rason, M. A.;Ariey, F.;Rafidimanantsoa, L.;Andrianantenaina, B. H.;Sahondra, H. J. L.;Randrianarivelojosia, M.	Parasite (Paris France)	Included			PubMed
12423551	Molecular characterisation of drug-resistant Plasmodium falciparum from Thailand	Lopes, D.;Rungsihirunrat, K.;Nogueira, F.;Seugorn, A.;Gil, J. P.;do, R. V. E.;Cravo, P.	Malaria journal	Included			PubMed
12452494	Genetics of drug-resistant Plasmodium falciparum malaria in the Venezuelan state of Bolivar	Contreras, C. E.;Cortese, J. F.;Caraballo, A.;Plowe, C. V.	The American journal of tropical medicine and hygiene	Included			PubMed
12455495	Molecular epidemiology of malaria in Cameroon. XII. In vitro drug assays and molecular surveillance of chloroquine and proguanil resistance	Basco, L. K.	The American journal of tropical medicine and hygiene	Included			PubMed
12455496	Molecular epidemiology of malaria in Cameroon. XIII. Analysis of pfcrt mutations and in vitro chloroquine resistance	Basco, L. K.	The American journal of tropical medicine and hygiene	Included			PubMed
12474488	Role of the pfcrt codon 76 mutation as a molecular marker for population-based surveillance of chloroquine (CQ)-resistant Plasmodium falciparum malaria in Ugandan sentinel sites with high CQ resistance	Talisuna, A. O.;Kyosiimire-Lugemwa, J.;Langi, P.;Mutabingwa, T. K.;Watkins, W.;Van, M. E.;Egwang, T.;D'Alessandro, U.	Transactions of the Royal Society of Tropical Medicine and Hygiene	Included			PubMed
12479542	Diagnostic value of molecular markers in chloroquine-resistant falciparum malaria in Southern Mauritania	Jelinek, T.;Aida, A. O.;Peyerl-Hoffmann, G.;Jordan, S.;Mayor, A.;Heuschkel, C.;el, V. A. O.;von, S. F.;Christophel, E. M.	The American journal of tropical medicine and hygiene	Included			PubMed
12499174	pfcrt polymorphism and chloroquine resistance in Plasmodium falciparum strains isolated in Cambodia	Lim, P.;Chy, S.;Ariey, F.;Incardona, S.;Chim, P.;Sem, R.;Denis, M. B.;Hewitt, S.;Hoyer, S.;Socheat, D.;Merecreau-Puijalon, O.;Fandeur, T.	Antimicrobial agents and chemotherapy	Included			PubMed
12518847	Gambian children successfully treated with chloroquine can harbor and transmit Plasmodium falciparum gametocytes carrying resistance genes	Sutherland, C. J.;Alloueche, A.;Curtis, J.;Drakeley, C. J.;Ord, R.;Duraisingh, M.;Greenwood, B. M.;Pinder, M.;Warhurst, D.;Targett, G. A.	The American journal of tropical medicine and hygiene	Included			PubMed
12557835	Lack of prediction of mefloquine and mefloquine-artesunate treatment outcome by mutations in the Plasmodium falciparum multidrug resistance 1 (pfmdr1) gene for P. falciparum malaria in Peru	Pillai, D. R.;Hijar, G.;Montoya, Y.;Marouino, W.;Ruebush, T. K., 2nd;Wongsrichanalai, C.;Kain, K. C.	The American journal of tropical medicine and hygiene	Included			PubMed
12625147	High Plasmodium falciparum resistance to chloroquine and sulfadoxine-pyrimethamine in Harper, Liberia: results in vivo and analysis of point mutations	Checchi, F.;Durand, R.;Balkan, S.;Vonhm, B. T.;Kollie, J. Z.;Biberson, P.;Baron, E.;Le, B. J.;Guthmann, J. P.	Transactions of the Royal Society of Tropical Medicine and Hygiene	Included			PubMed
12641402	Association of Plasmodium falciparum chloroquine resistance transporter variant T76 with age-related plasma chloroquine levels	May, J.;Meyer, C. G.	The American journal of tropical medicine and hygiene	Included			PubMed
12685644	Analysis of pfcrt, pfmdr1, dhfr, and dhps mutations and drug sensitivities in Plasmodium falciparum isolates from patients in Vietnam before and after treatment with artemisinin	Ngo, T.;Duraisingh, M.;Reed, M.;Hipgrave, D.;Biggs, B.;Cowman, A. F.	The American journal of tropical medicine and hygiene	Included			PubMed
12798014	A point mutation in codon 76 of pfcrt of P. falciparum is positively selected for by Chloroquine treatment in Tanzania	Schneider, A. G.;Premji, Z.;Felger, I.;Smith, T.;Abdulla, S.;Beck, H. P.;Mshinda, H.	Infection genetics and evolution : journal of molecular epidemiology and evolutionary genetics in infectious diseases	Included			PubMed
12803866	Molecular survey of Plasmodium falciparum resistance in south-eastern Iran	Jafari, S.;Le, B. J.;Asmar, M.;Durand, R.	Annals of tropical medicine and parasitology	Included			PubMed
12826304	Prevalence of the K76T mutation in the pfcrt gene of Plasmodium falciparum among chloroquine responders in India	Vinayak, S.;Biswas, S.;Dev, V.;Kumar, A.;Ansari, M. A.;Sharma, Y. D.	Acta tropica	Included			PubMed
12875286	New haplotypes of the Plasmodium falciparum chloroquine resistance transporter (pfcrt) gene among chloroquine-resistant parasite isolates	Nagesha, H. S.;Casey, G. J.;Rieckmann, K. H.;Fryauff, D. J.;Laksana, B. S.;Reeder, J. C.;Maguire, J. D.;Baird, J. K.	The American journal of tropical medicine and hygiene	Included			PubMed
12950663	Plasmodium falciparum: correlation of in vivo resistance to chloroquine and antifolates with genetic polymorphisms in isolates from the south of Lao PDR	Berens, N.;Schwoebel, B.;Jordan, S.;Vanisaveth, V.;Phetsouvanh, R.;Christophel, E. M.;Phompida, S.;Jelinek, T.	Tropical medicine & international health : TM & IH	Included			PubMed
13677373	Short report: association between chloroquine and amodiaquine resistance and allelic variation in the Plasmodium falciparum multiple drug resistance 1 gene and the chloroquine resistance transporter gene in isolates from the upper Nile in southern Sudan	Ochong, E. O.;van, d. B. I. V.;Keus, K.;Nzila, A.	The American journal of tropical medicine and hygiene	Included			PubMed
14572517	Application of a multi-faceted approach for the assessment of treatment response in falciparum malaria: a study from Malaysian Borneo	Cox-Singh, J.;Lu, H. Y.;Davis, T. M.;Ilett, K. F.;Hackett, L. P.;Matusop, A.;Singh, B.	International journal for parasitology	Included			PubMed
14576108	pfcrt Allelic types with two novel amino acid mutations in chloroquine-resistant Plasmodium falciparum isolates from the Philippines	Chen, N.;Kyle, D. E.;Pasay, C.;Fowler, E. V.;Baker, J.;Peters, J. M.;Cheng, Q.	Antimicrobial agents and chemotherapy	Included			PubMed
14614668	Treatment of uncomplicated falciparum malaria in southern Vietnam: can chloroquine or sulfadoxine-pyrimethamine be reintroduced in combination with artesunate?	Nguyen, M. H.;Davis, T. M.;Cox-Singh, J.;Hewitt, S.;Tran, Q. T.;Tran, B. K.;Nguyen, T. H.;Vo, N. P.;Doan, H. N.;Le, D. C.	Clinical infectious diseases : an official publication of the Infectious Diseases Society of America	Included			PubMed
14636690	Relationship between the Pfcrt T76 and the Pfmdr-1 Y86 mutations in Plasmodium falciparum and in vitro/in vivo chloroquine resistance in Burkina Faso, West Africa	Tinto, H.;Ouedraogo, J. B.;Erhart, A.;Van, O. C.;Dujardin, J. C.;Van, M. E.;Guiguemde, T. R.;D'Alessandro, U.	Infection genetics and evolution : journal of molecular epidemiology and evolutionary genetics in infectious diseases	Included			PubMed
14641841	Molecular assessment of drug resistance in Plasmodium falciparum from Bahr El Gazal province, Sudan	Anderson, T. J.;Nair, S.;Jacobzone, C.;Zavai, A.;Balkan, S.	Tropical medicine & international health : TM & IH	Included			PubMed
14740877	Frequency distribution of antimalarial drug-resistant alleles among isolates of Plasmodium falciparum in Purworejo district, Central Java Province, Indonesia	Syafruddin, D.;Asih, P. B.;Aggarwal, S. L.;Shankar, A. H.	The American journal of tropical medicine and hygiene	Included			PubMed
15031513	Widespread occurrence of the Plasmodium falciparum chloroquine resistance transporter (Pfcrt) gene haplotype SVMNT in P. falciparum malaria in India	Vathsala, P. G.;Pramanik, A.;Dhanasekaran, S.;Devi, C. U.;Pillai, C. R.;Subbarao, S. K.;Ghosh, S. K.;Tiwari, S. N.;Sathyanarayan, T. S.;Deshpande, P. R.;Mishra, G. C.;Ranjit, M. R.;Dash, A. P.;Rangarajan, P. N.;Padmanaban, G.	The American journal of tropical medicine and hygiene	Included			PubMed
15031793	Evolution of drug-resistance genes in Plasmodium falciparum in an area of seasonal malaria transmission in Eastern Sudan	Abdel-Muhsin, A. M.;Mackinnon, M. J.;Ali, E.;Nassir, e.-K. A.;Suleiman, S.;Ahmed, S.;Walliker, D.;Babiker, H. A.	The Journal of infectious diseases	Included			PubMed
15155976	Polymorphism of the Plasmodium falciparum multidrug resistance and chloroquine resistance transporter genes and in vitro susceptibility to aminoquinolines in isolates from the Peruvian Amazon	Huaman, M. C.;Roncal, N.;Nakazawa, S.;Long, T. T.;Gerena, L.;Garcia, C.;Solari, L.;Magill, A. J.;Kanbara, H.	The American journal of tropical medicine and hygiene	Included			PubMed
15189458	Drug resistance in Plasmodium falciparum from the Chittagong Hill Tracts, Bangladesh	van, d. B. I. V.;van, d. W. S.;Talukder, L.;Chakma, S.;Brockman, A.;Nair, S.;Anderson, T. C.	Tropical medicine & international health : TM & IH	Included			PubMed
15216481	pfcrt Polymorphism and the spread of chloroquine resistance in Plasmodium falciparum populations across the Amazon Basin	Vieira, P. P.;Ferreira, M. U.;Alecrim, M. G.;Alecrim, W. D.;da, S. L. H.;Sihuincha, M. M.;Joy, D. A.;Mu, J.;Su, X. Z.;Zalis, M. G.	The Journal of infectious diseases	Included			PubMed
15228252	Polymorphisms in cg2 and pfcrt genes and resistance to chloroquine and other antimalarials in vitro in Plasmodium falciparum isolates from Colombia	Gonzalez, I. J.;Varela, R. E.;Murillo, C.;Ferro, B. E.;Salas, J.;Giraldo, L. E.;Zalis, M. G.;Saravia, N. G.	Transactions of the Royal Society of Tropical Medicine and Hygiene	Included			PubMed
15238686	Short report: polymorphisms in the chloroquine resistance transporter gene in Plasmodium falciparum isolates from Lombok, Indonesia	Huaman, M. C.;Yoshinaga, K.;Suryanatha, A.;Suarsana, N.;Kanbara, H.	The American journal of tropical medicine and hygiene	Included			PubMed
15272415	Molecular diagnosis of resistance to antimalarial drugs during epidemics and in war zones	Djimde, A. A.;Dolo, A.;Ouattara, A.;Diakite, S.;Plowe, C. V.;Doumbo, O. K.	The Journal of infectious diseases	Included			PubMed
15288742	Mefloquine resistance in Plasmodium falciparum and increased pfmdr1 gene copy number	Price, R. N.;Uhlemann, A. C.;Brockman, A.;McGready, R.;Ashley, E.;Phaipun, L.;Patel, R.;Laing, K.;Looareesuwan, S.;White, N. J.;Nosten, F.;Krishna, S.	Lancet	Included			PubMed
15303989	The PfCRT (K76T) point mutation favours clone multiplicity and disease severity in Plasmodium falciparum infection	Ranjit, M. R.;Das, A.;Chhotray, G. P.;Das, B. P.;Das, B. N.;Acharya, A. S.	Tropical medicine & international health : TM & IH	Included			PubMed
15322628	Pfcrt and pfmdr1 alleles associated with chloroquine resistance in Plasmodium falciparum from Guyana, South America	Best, P. W.;Pinto, P. L. M.;Carrington, C. V.	Memorias do Instituto Oswaldo Cruz	Included			PubMed
15638145	Plasmodium falciparum resistant to chloroquine and to pyrimethamine in Comoros	Randrianarivelojosia, M.;Raherinjafy, R. H.;Migliani, R.;Mercereau-Puijalon, O.;Ariey, F.;Bedja, S. A.	Parasite (Paris France)	Included			PubMed
15717281	In vivo selection of Plasmodium falciparum pfmdr1 86N coding alleles by artemether-lumefantrine (Coartem)	Sisowath, C.;Stromberg, J.;Martensson, A.;Msellem, M.;Obondo, C.;Bjorkman, A.;Gil, J. P.	The Journal of infectious diseases	Included			PubMed
15741554	Molecular epidemiology of Plasmodium falciparum resistance to antimalarial drugs in Indonesia	Syafruddin, D.;Asih, P. B.;Casey, G. J.;Maguire, J.;Baird, J. K.;Nagesha, H. S.;Cowman, A. F.;Reeder, J. C.	The American journal of tropical medicine and hygiene	Included			PubMed
15772316	Association of Plasmodium falciparum isolates encoding the p. Falciparum chloroquine resistance transporter gene K76T polymorphism with anemia and splenomegaly, but not with multiple infections	Abdel-Aziz, I. Z.;Oster, N.;Stich, A.;Coulibaly, B.;Guigemde, W. A.;Wickert, H.;Andrews, K. T.;Kouyate, B.;Lanzer, M.	The American journal of tropical medicine and hygiene	Included			PubMed
15814601	High prevalence of Plasmodium falciparum pfcrt K76T mutation in pregnant women taking chloroquine prophylaxis in Senegal	Bertin, G.;Ndam, N. T.;Jafari-Guemouri, S.;Fievet, N.;Renart, E.;Sow, S.;Le, H. J. Y.;Deloron, P.	The Journal of antimicrobial chemotherapy	Included			PubMed
15827277	Decreased prevalence of the Plasmodium falciparum chloroquine resistance transporter 76T marker associated with cessation of chloroquine use against P. falciparum malaria in Hainan, People's Republic of China	Wang, X.;Mu, J.;Li, G.;Chen, P.;Guo, X.;Fu, L.;Chen, L.;Su, X.;Wellems, T. E.	The American journal of tropical medicine and hygiene	Included			PubMed
15855538	Origin and dissemination of chloroquine-resistant Plasmodium falciparum with mutant pfcrt alleles in the Philippines	Chen, N.;Wilson, D. W.;Pasay, C.;Bell, D.;Martin, L. B.;Kyle, D.;Cheng, Q.	Antimicrobial agents and chemotherapy	Included			PubMed
15869770	Malaria in the Nuba Mountains of Sudan: baseline genotypic resistance and efficacy of the artesunate plus sulfadoxine-pyrimethamine and artesunate plus amodiaquine combinations	Hamour, S.;Melaku, Y.;Keus, K.;Wambugu, J.;Atkin, S.;Montgomery, J.;Ford, N.;Hook, C.;Checchi, F.	Transactions of the Royal Society of Tropical Medicine and Hygiene	Included			PubMed
15891133	pfmdr1 genotyping and in vivo mefloquine resistance on the Thai-Myanmar border	Nelson, A. L.;Purfield, A.;McDaniel, P.;Uthaimongkol, N.;Buathong, N.;Sriwichai, S.;Miller, R. S.;Wongsrichanalai, C.;Meshnick, S. R.	The American journal of tropical medicine and hygiene	Included			PubMed
15986248	In vivo and in vitro analysis of chloroquine resistance in Plasmodium falciparum isolates from Senegal	Sarr, O.;Myrick, A.;Daily, J.;Diop, B. M.;Dieng, T.;Ndir, O.;Sow, P. S.;Mboup, S.;Wirth, D. F.	Parasitology research	Included			PubMed
16002038	In vivo chloroquine resistance and prevalence of the pfcrt codon 76 mutation in Plasmodium falciparum isolates from the Republic of Congo	Mayengue, P. I.;Ndounga, M.;Davy, M. M.;Tandou, N.;Ntoumi, F.	Acta tropica	Included			PubMed
16045457	Molecular epidemiology of drug resistance markers of Plasmodium falciparum malaria in Thailand	Congpuong, K.;Na, B. K.;Mungthin, M.;Bualombai, P.;Wernsdorfer, W. H.	Tropical medicine & international health : TM & IH	Included			PubMed
16048916	Countrywide survey shows very high prevalence of Plasmodium falciparum multilocus resistance genotypes in Cambodia	Khim, N.;Bouchier, C.;Ekala, M. T.;Incardona, S.;Lim, P.;Legrand, E.;Jambou, R.;Doung, S.;Puijalon, O. M.;Fandeur, T.	Antimicrobial agents and chemotherapy	Included			PubMed
16112915	Malaria transmission intensity and the rate of spread of chloroquine resistant Plasmodium falciparum: Why have theoretical models generated conflicting results?	Talisuna, A. O.;Erhart, A.;Samarasinghe, S.;Van, O. C.;Speybroeck, N.;D'Alessandro, U.	Infection genetics and evolution : journal of molecular epidemiology and evolutionary genetics in infectious diseases	Included			PubMed
16117966	Chloroquine blood concentrations and molecular markers of chloroquine-resistant Plasmodium falciparum in febrile children in northern Ghana	Ehrhardt, S.;Mockenhaupt, F. P.;Eggelte, T. A.;Agana-Nsiire, P.;Stollberg, K.;Anemana, S. D.;Otchwemah, R. N.;Bienzle, U.	Transactions of the Royal Society of Tropical Medicine and Hygiene	Included			PubMed
16154388	Prevalence of pfcrt point mutations and level of chloroquine resistance in Plasmodium falciparum isolates from Africa	Severini, C.;Menegon, M.;Sannella, A. R.;Paglia, M. G.;Narciso, P.;Matteelli, A.;Gulletta, M.;Caramello, P.;Canta, F.;Xayavong, M. V.;Moura, I. N.;Pieniazek, N. J.;Taramelli, D.;Majori, G.	Infection genetics and evolution : journal of molecular epidemiology and evolutionary genetics in infectious diseases	Included			PubMed
16163624	MÃ¥rtensson A, StrÃ¶mberg J, Sisowath C, Msellem MI, Gil JP, Montgomery SM, Olliaro P, Ali AS, BjÃ¶rkman A. Efficacy of artesunate plus amodiaquine versus that of artemether-lumefantrine for the treatment of uncomplicated childhood Plasmodium falciparum malaria in Zanzibar, Tanzania. Clin. Infect. Dis. 2005 Oct 15;41(8):1079-86			Included			PubMed
16171768	High frequency of Plasmodium falciparum PfCRT K76T and PfpghN86Y in patients clearing infection after chloroquine treatment in the Sudan	Tagelsir, N.;Ibrahim, Z.;Medani, A.;Salih, O.;Hamad, A.;Giha, H.;El-Agib, A.;Khan, B.;Saeed, N.;Ibrahim, M.	Acta tropica	Included			PubMed
16185238	Epidemiology of drug-resistant malaria in Republic of Congo: using molecular evidence for monitoring antimalarial drug resistance combined with assessment of antimalarial drug use	Nsimba, B.;Jafari-Guemouri, S.;Malonga, D. A.;Mouata, A. M.;Kiori, J.;Louya, F.;Yocka, D.;Malanda, M.;Durand, R.;Le, B. J.	Tropical medicine & international health : TM & IH	Included			PubMed
16206082	Carriage of chloroquine-resistant parasites and delay of effective treatment increase the risk of severe malaria in Gambian children	Meerman, L.;Ord, R.;Bousema, J. T.;van, N. M.;Osman, E.;Hallett, R.;Pinder, M.;Walraven, G.;Sutherland, C. J.	The Journal of infectious diseases	Included			PubMed
16235185	Amplification of Plasmodium falciparum multidrug resistance gene 1 in isolates from Gabon	Uhlemann, A. C.;Ramharter, M.;Lell, B.;Kremsner, P. G.;Krishna, S.	The Journal of infectious diseases	Included			PubMed
16271310	Amodiaquine resistant Plasmodium falciparum malaria in vivo is associated with selection of pfcrt 76T and pfmdr1 86Y	Holmgren, G.;Gil, J. P.;Ferreira, P. M.;Veiga, M. I.;Obonyo, C. O.;Bjorkman, A.	Infection genetics and evolution : journal of molecular epidemiology and evolutionary genetics in infectious diseases	Included			PubMed
16282289	Drug resistance and genetic diversity of Plasmodium falciparum parasites from suriname	Peek, R.;Van, G. T.;Panchoe, D.;Greve, S.;Bus, E.;Resida, L.	The American journal of tropical medicine and hygiene	Included			PubMed
16288790	An efficient PCR--SSCP-based method for detection of a chloroquine resistance marker in the PfCRT gene of Plasmodium falciparum	Mishra, S.;Raj, D. K.;Hazra, R. K.;Dash, A. P.;Supakar, P. C.	Transactions of the Royal Society of Tropical Medicine and Hygiene	Included			PubMed
16310329	Chemosusceptibility analysis of Plasmodium falciparum imported from Comoros to Marseilles, France in 2001-2003	Parola, P.;Pradines, B.;Gazin, P.;Keundjian, A.;Silai, R.;Parzy, D.	Medecine et maladies infectieuses	Included			PubMed
16336938	Drug resistance-virulence relationship in Plasmodium falciparum causing severe malaria in an area of seasonal and unstable transmission	Giha, H. A.;Elbashir, M. I.;A-Elbasit, I. E.;A-Elgadir, T. M.;ElGhazali, G. E.;Mackinnon, M. J.;Babiker, H. A.	Acta tropica	Included			PubMed
16359407	Falciparum malaria in the north of Laos: the occurrence and implications of the Plasmodium falciparum chloroquine resistance transporter (pfcrt) gene haplotype SVMNT	Dittrich, S.;Alifrangis, M.;Stohrer, J. M.;Thongpaseuth, V.;Vanisaveth, V.;Phetsouvanh, R.;Phompida, S.;Khalil, I. F.;Jelinek, T.	Tropical medicine & international health : TM & IH	Included			PubMed
16420686	Real-time quantitative PCR with SYBR Green I detection for estimating copy numbers of nine drug resistance candidate genes in Plasmodium falciparum	Ferreira, I. D.;Rosario, V. E.;Cravo, P. V.	Malaria journal	Included			PubMed
16442577	First evidence of pfcrt mutant Plasmodium falciparum in Madagascar	Randrianarivelojosia, M.;Fidock, D. A.;Belmonte, O.;Valderramos, S. G.;Mercereau-Puijalon, O.;Ariey, F.	Transactions of the Royal Society of Tropical Medicine and Hygiene	Included			PubMed
16474071	Frequency distribution of antimalarial drug-resistant alleles among isolates of Plasmodium falciparum in Bangui, Central African Republic	Menard, D.;Djalle, D.;Yapou, F.;Manirakiza, A.;Talarmin, A.	The American journal of tropical medicine and hygiene	Included			PubMed
16490179	Quinoline resistance associated polymorphisms in the pfcrt, pfmdr1 and pfmrp genes of Plasmodium falciparum in Iran	Ursing, J.;Zakeri, S.;Gil, J. P.;Bjorkman, A.	Acta tropica	Included			PubMed
16516311	Wide variation in microsatellite sequences within each Pfcrt mutant haplotype	Vinayak, S.;Mittra, P.;Sharma, Y. D.	Molecular and biochemical parasitology	Included			PubMed
16518760	Geographic differences in antimalarial drug efficacy in Uganda are explained by differences in endemicity and not by known molecular markers of drug resistance	Francis, D.;Nsobya, S. L.;Talisuna, A.;Yeka, A.;Kamya, M. R.;Machekano, R.;Dokomajilar, C.;Rosenthal, P. J.;Dorsey, G.	The Journal of infectious diseases	Included			PubMed
16569231	Lack of association between putative transporter gene polymorphisms in Plasmodium falciparum and chloroquine resistance in imported malaria isolates from Africa	Cojean, S.;Noel, A.;Garnier, D.;Hubert, V.;Le, B. J.;Durand, R.	Malaria journal	Included			PubMed
16586369	Progressive increase in point mutations associated with chloroquine resistance in Plasmodium falciparum isolates from India	Mittra, P.;Vinayak, S.;Chandawat, H.;Das, M. K.;Singh, N.;Biswas, S.;Dev, V.;Kumar, A.;Ansari, M. A.;Sharma, Y. D.	The Journal of infectious diseases	Included			PubMed
16620743	Role of pfmdr1 mutations on chloroquine resistance in Plasmodium falciparum isolates with pfcrt K76T from Papua New Guinea	Mita, T.;Kaneko, A.;Hombhanje, F.;Hwaihwanje, I.;Takahashi, N.;Osawa, H.;Tsukahara, T.;Masta, A.;Lum, J. K.;Kobayakawa, T.;Ishizaki, T.;Bjorkman, A.	Acta tropica	Included			PubMed
16641472	Selection of Plasmodium falciparum pfmdr1 alleles following therapy with artemether-lumefantrine in an area of Uganda where malaria is highly endemic	Dokomajilar, C.;Nsobya, S. L.;Greenhouse, B.;Rosenthal, P. J.;Dorsey, G.	Antimicrobial agents and chemotherapy	Included			PubMed
16652314	Molecular and pharmacological determinants of the therapeutic response to artemether-lumefantrine in multidrug-resistant Plasmodium falciparum malaria	Price, R. N.;Uhlemann, A. C.;van, V. M.;Brockman, A.;Hutagalung, R.;Nair, S.;Nash, D.;Singhasivanon, P.;Anderson, T. J.;Krishna, S.;White, N. J.;Nosten, F.	Clinical infectious diseases : an official publication of the Infectious Diseases Society of America	Included			PubMed
16690361	Field-based evidence for linkage of mutations associated with chloroquine (pfcrt/pfmdr1) and sulfadoxine-pyrimethamine (pfdhfr/pfdhps) resistance and for the fitness cost of multiple mutations in P. falciparum	Osman, M. E.;Mockenhaupt, F. P.;Bienzle, U.;Elbashir, M. I.;Giha, H. A.	Infection genetics and evolution : journal of molecular epidemiology and evolutionary genetics in infectious diseases	Included			PubMed
16703518	Occurrence of the Southeast Asian/South American SVMNT haplotype of the chloroquine-resistance transporter gene in Plasmodium falciparum in Tanzania	Alifrangis, M.;Dalgaard, M. B.;Lusingu, J. P.;Vestergaard, L. S.;Staalsoe, T.;Jensen, A. T.;Enevold, A.;Ronn, A. M.;Khalil, I. F.;Warhurst, D. C.;Lemnge, M. M.;Theander, T. G.;Bygbjerg, I. C.	The Journal of infectious diseases	Included			PubMed
16817953	High prevalence of drug-resistance mutations in Plasmodium falciparum and Plasmodium vivax in southern Ethiopia	Schunk, M.;Kumma, W. P.;Miranda, I. B.;Osman, M. E.;Roewer, S.;Alano, A.;Loscher, T.;Bienzle, U.;Mockenhaupt, F. P.	Malaria journal	Included			PubMed
16837722	Urban malaria in Dakar, Senegal: chemosusceptibility and genetic diversity of Plasmodium falciparum isolates	Henry, M.;Diallo, I.;Bordes, J.;Ka, S.;Pradines, B.;Diatta, B.;M'Baye, P. S.;Sane, M.;Thiam, M.;Gueye, P. M.;Wade, B.;Touze, J. E.;Debonne, J. M.;Rogier, C.;Fusai, T.	The American journal of tropical medicine and hygiene	Included			PubMed
16837724	Association between mutations in Plasmodium falciparum chloroquine resistance transporter and P. falciparum multidrug resistance 1 genes and in vivo amodiaquine resistance in P. falciparum malaria-infected children in Nigeria	Happi, C. T.;Gbotosho, G. O.;Folarin, O. A.;Bolaji, O. M.;Sowunmi, A.;Kyle, D. E.;Milhous, W.;Wirth, D. F.;Oduola, A. M.	The American journal of tropical medicine and hygiene	Included			PubMed
16837725	Roles of specific Plasmodium falciparum mutations in resistance to amodiaquine and sulfadoxine-pyrimethamine in Burkina Faso	Dokomajilar, C.;Lankoande, Z. M.;Dorsey, G.;Zongo, I.;Ouedraogo, J. B.;Rosenthal, P. J.	The American journal of tropical medicine and hygiene	Included			PubMed
16874478	Linkage disequilibrium between two distinct loci in chromosomes 5 and 7 of Plasmodium falciparum and in vivo chloroquine resistance in Southwest Nigeria	Happi, C. T.;Gbotosho, G. O.;Folarin, O. A.;Sowunmi, A.;Bolaji, O. M.;Fateye, B. A.;Kyle, D. E.;Milhous, W.;Wirth, D. F.;Oduola, A. M.	Parasitology research	Included			PubMed
16890903	Flashback to the 1960s: utility of archived sera to explore the origin and evolution of Plasmodium falciparum chloroquine resistance in the Pacific	Chan, C. W.;Lynch, D.;Spathis, R.;Hombhanje, F. W.;Kaneko, A.;Garruto, R. M.;Lum, J. K.	Acta tropica	Included			PubMed
17033142	Molecular epidemiology of imported malaria in Italy: the use of genetic markers and in vitro sensitivity test in a study of chloroquine resistance in Plasmodium falciparum	Menegon, M.;Sannella, A. R.;Severini, C.;Paglia, M. G.;Matteelli, A.;Caramello, P.;Severini, F.;Taramelli, D.;Majori, G.	Annali dell'Istituto superiore di sanita	Included			PubMed
17096048	Mutations in the pfmdr1, cg2, and pfcrt genes in Plasmodium falciparum samples from endemic malaria areas in Rondonia and Para State, Brazilian Amazon Region	Viana, G. M.;Machado, R. L.;Calvosa, V. S.;Povoa, M. M.	Cadernos de saude publica / Ministerio da Saude Fundacao Oswaldo Cruz Escola Nacional de Saude Publica	Included			PubMed
17096149	No variation in the prevalence of point mutations in the Pfcrt and Pfmdr1 genes in isolates from Gabonese patients with uncomplicated or severe Plasmodium falciparum malaria	Mayengue, P. I.;Kalmbach, Y.;Issifou, S.;Kremsner, P. G.;Ntoumi, F.	Parasitology research	Included			PubMed
17121999	A multiplex ligase detection reaction-fluorescent microsphere assay for simultaneous detection of single nucleotide polymorphisms associated with Plasmodium falciparum drug resistance	Carnevale, E. P.;Kouri, D.;DaRe, J. T.;McNamara, D. T.;Mueller, I.;Zimmerman, P. A.	Journal of clinical microbiology	Included			PubMed
17124182	Recurrent gene amplification and soft selective sweeps during evolution of multidrug resistance in malaria parasites	Nair, S.;Nash, D.;Sudimack, D.;Jaidee, A.;Barends, M.;Uhlemann, A. C.;Krishna, S.;Nosten, F.;Anderson, T. J.	Molecular biology and evolution	Included			PubMed
17158810	Mutations in Plasmodium falciparum chloroquine resistance transporter and multidrug resistance genes, and treatment outcomes in Ghanaian children with uncomplicated malaria	Duah, N. O.;Wilson, M. D.;Ghansah, A.;Abuaku, B.;Edoh, D.;Quashie, N. B.;Koram, K. A.	Journal of tropical pediatrics	Included			PubMed
17176345	Amodiaquine resistance is not related to rare findings of pfmdr1 gene amplifications in Kenya	Holmgren, G.;Bjorkman, A.;Gil, J. P.	Tropical medicine & international health : TM & IH	Included			PubMed
17194834	Amodiaquine and artemether-lumefantrine select distinct alleles of the Plasmodium falciparum mdr1 gene in Tanzanian children treated for uncomplicated malaria	Humphreys, G. S.;Merinopoulos, I.;Ahmed, J.;Whitty, C. J.;Mutabingwa, T. K.;Sutherland, C. J.;Hallett, R. L.	Antimicrobial agents and chemotherapy	Included			PubMed
17206274	Rapid dissemination of Plasmodium falciparum drug resistance despite strictly controlled antimalarial use	Noranate, N.;Durand, R.;Tall, A.;Marrama, L.;Spiegel, A.;Sokhna, C.;Pradines, B.;Cojean, S.;Guillotte, M.;Bischoff, E.;Ekala, M. T.;Bouchier, C.;Fandeur, T.;Ariey, F.;Patarapotikul, J.;Le, B. J.;Trape, J. F.;Rogier, C.;Mercereau-Puijalon, O.	PloS one	Included			PubMed
17224049	Molecular surveillance of drug-resistance associated mutations of Plasmodium falciparum in south-west Tanzania	Schonfeld, M.;Barreto, M. I.;Schunk, M.;Maduhu, I.;Maboko, L.;Hoelscher, M.;Berens-Riha, N.;Kitua, A.;Loscher, T.	Malaria journal	Included			PubMed
17292769	Zongo I, Dorsey G, Rouamba N, Tinto H, Dokomajilar C, Guiguemde RT, Rosenthal PJ, Ouedraogo JB. Artemether-lumefantrine versus amodiaquine plus sulfadoxine-pyrimethamine for uncomplicated falciparum malaria in Burkina Faso: a randomised non-inferiority trial. Lancet 2007 Feb 10;369(9560):491-8			Included			PubMed
17297031	In vitro antimalarial drug susceptibility and pfcrt mutation among fresh Plasmodium falciparum isolates from the Lao PDR (Laos)	Mayxay, M.;Barends, M.;Brockman, A.;Jaidee, A.;Nair, S.;Sudimack, D.;Pongvongsa, T.;Phompida, S.;Phetsouvanh, R.;Anderson, T.;White, N. J.;Newton, P. N.	The American journal of tropical medicine and hygiene	Included			PubMed
17298921	Analyses of cytochrome b mutations in Plasmodium falciparum isolates in Thai-Myanmar border	Naoshima-Ishibashi, Y.;Iwagami, M.;Kawazu, S.;Looareesuwan, S.;Kano, S.	Travel medicine and infectious disease	Included			PubMed
17313506	In vitro assessment of artesunate, artemether and amodiaquine susceptibility and molecular analysis of putative resistance-associated mutations of Plasmodium falciparum from Sao Tome and Principe	Ferreira, I. D.;Lopes, D.;Martinelli, A.;Ferreira, C.;do, R. V. E.;Cravo, P.	Tropical medicine & international health : TM & IH	Included			PubMed
17376240	Microsatellite polymorphism within pfcrt provides evidence of continuing evolution of chloroquine-resistant alleles in Papua New Guinea	DaRe, J. T.;Mehlotra, R. K.;Michon, P.;Mueller, I.;Reeder, J.;Sharma, Y. D.;Stoneking, M.;Zimmerman, P. A.	Malaria journal	Included			PubMed
17409009	Field-based evidence for the linkage of pfcrt and pfdhfr drug-resistant malaria genotypes and clinical profiles of severe malaria in Niger	Ibrahim, M. L.;Gay-Andrieu, F.;Adehossi, E.;Lacroix, V.;Randrianarivelojosia, M.;Duchemin, J. B.	Microbes and infection / Institut Pasteur	Included			PubMed
17426163	Pfmdr1 and in vivo resistance to artesunate-mefloquine in falciparum malaria on the Cambodian-Thai border	Alker, A. P.;Lim, P.;Sem, R.;Shah, N. K.;Yi, P.;Bouth, D. M.;Tsuyuoka, R.;Maguire, J. D.;Fandeur, T.;Ariey, F.;Wongsrichanalai, C.;Meshnick, S. R.	The American journal of tropical medicine and hygiene	Included			PubMed
17428334	Rapid detection of Pfcrt and Pfmdr1 mutations in Plasmodium falciparum isolates by FRET and in vivo response to chloroquine among children from Osogbo, Nigeria	Ojurongbe, O.;Ogungbamigbe, T. O.;Fagbenro-Beyioku, A. F.;Fendel, R.;Kremsner, P. G.;Kun, J. F.	Malaria journal	Included			PubMed
17428514	Pfcrt haplotypes and in-vivo chloroquine response in Sundergarh district, Orissa, India	Pati, S. S.;Mishra, S.;Mohanty, S.;Mohapatra, D. N.;Sahu, P. K.;Priyadarshi, N.;Kumar, S.;Sharma, S. K.;Tyagi, P. K.;Chitnis, C. E.;Das, B. S.	Transactions of the Royal Society of Tropical Medicine and Hygiene	Included			PubMed
17467343	Chloroquine resistant P. falciparum prevalence is low and unchanged between 1990 and 2005 in Guinea-Bissau: an effect of high chloroquine dosage?	Ursing, J.;Schmidt, B. A.;Lebbad, M.;Kofoed, P. E.;Dias, F.;Gil, J. P.;Rombo, L.	Infection genetics and evolution : journal of molecular epidemiology and evolutionary genetics in infectious diseases	Included			PubMed
17467344	Selection of pfmdr1 mutations after amodiaquine monotherapy and amodiaquine plus artemisinin combination therapy in East Africa	Holmgren, G.;Hamrin, J.;Svard, J.;Martensson, A.;Gil, J. P.;Bjorkman, A.	Infection genetics and evolution : journal of molecular epidemiology and evolutionary genetics in infectious diseases	Included			PubMed
17467758	High residual chloroquine blood levels in African children with severe malaria seeking healthcare	Wichmann, O.;Eggelte, T. A.;Gellert, S.;Osman, M. E.;Mylius, F.;Ehrhardt, S.;Anemana, S. D.;Bienzle, U.;Mockenhaupt, F. P.	Transactions of the Royal Society of Tropical Medicine and Hygiene	Included			PubMed
17488902	Plasmodium falciparum genotypes associated with chloroquine and amodiaquine resistance in Guinea-Bissau	Ursing, J.;Kofoed, P. E.;Rodrigues, A.;Rombo, L.;Gil, J. P.	The American journal of tropical medicine and hygiene	Included			PubMed
17538894	Children in Burkina Faso who are protected by insecticide-treated materials are able to clear drug-resistant parasites better than unprotected children	Diallo, D. A.;Sutherland, C.;Nebie, I.;Konate, A. T.;Ord, R.;Ilboudo-Sanogo, E.;Greenwood, B. M.;Cousens, S. N.	The Journal of infectious diseases	Included			PubMed
17550470	The role of pfmdr1 in Plasmodium falciparum tolerance to artemether-lumefantrine in Africa	Sisowath, C.;Ferreira, P. E.;Bustamante, L. Y.;Dahlstrom, S.;Martensson, A.;Bjorkman, A.;Krishna, S.;Gil, J. P.	Tropical medicine & international health : TM & IH	Included			PubMed
17553226	Minority-variant pfcrt K76T mutations and chloroquine resistance, Malawi	Juliano, J. J.;Kwiek, J. J.;Cappell, K.;Mwapasa, V.;Meshnick, S. R.	Emerging infectious diseases	Included			PubMed
17556614	Prevalent pfmdr1 n86y mutant Plasmodium falciparum in Madagascar despite absence of pfcrt mutant strains	Rason, M. A.;Andrianantenaina, H. B.;Ariey, F.;Raveloson, A.;Domarle, O.;Randrianarivelojosia, M.	The American journal of tropical medicine and hygiene	Included			PubMed
17556619	In vitro antimalarial susceptibility profile and prcrt/pfmdr-1 genotypes of Plasmodium falciparum field isolates from Malawi	Nkhoma, S.;Molyneux, M.;Ward, S.	The American journal of tropical medicine and hygiene	Included			PubMed
17562798	Resistance-mediating Plasmodium falciparum pfcrt and pfmdr1 alleles after treatment with artesunate-amodiaquine in Uganda	Nsobya, S. L.;Dokomajilar, C.;Joloba, M.;Dorsey, G.;Rosenthal, P. J.	Antimicrobial agents and chemotherapy	Included			PubMed
17562799	Large-scale surveillance of Plasmodium falciparum crt(K76T) in northern Ghana	Ehrhardt, S.;Eggelte, T. A.;Kaiser, S.;Adjei, L.;Burchard, G. D.;Anemana, S. D.;Bienzle, U.;Mockenhaupt, F. P.	Antimicrobial agents and chemotherapy	Included			PubMed
17609321	Real-time PCR assay for rapid detection and analysis of PfCRT haplotypes of chloroquine-resistant Plasmodium falciparum isolates from India	Keen, J.;Farcas, G. A.;Zhong, K.;Yohanna, S.;Dunne, M. W.;Kain, K. C.	Journal of clinical microbiology	Included			PubMed
17620628	Combined molecular and clinical assessment of Plasmodium falciparum antimalarial drug resistance in the Lao People's Democratic Republic (Laos)	Mayxay, M.;Nair, S.;Sudimack, D.;Imwong, M.;Tanomsing, N.;Pongvongsa, T.;Phompida, S.;Phetsouvanh, R.;White, N. J.;Anderson, T. J.;Newton, P. N.	The American journal of tropical medicine and hygiene	Included			PubMed
17693716	Genetic fingerprints of parasites causing severe malaria in a setting of low transmission in Sudan	A-Elbasit, I. E.;A-Elgadir, T. M.;Elghazali, G.;Elbashir, M. I.;Giha, H. A.	Journal of molecular microbiology and biotechnology	Included			PubMed
17713631	Polymorphisms of the pfmdr1 gene in field samples of Plasmodium falciparum and their association with therapeutic response to antimalarial drugs and severe malaria in Colombia	Montoya, P.;Tobon, A.;Blair, S.;Carmona, J.;Maestre, A.	Biomedica : revista del Instituto Nacional de Salud	Included			PubMed
17760967	Malaria prevalence in Nias District, North Sumatra Province, Indonesia	Syafruddin, D.;Asih, P. B.;Wahid, I.;Dewi, R. M.;Tuti, S.;Laowo, I.;Hulu, W.;Zendrato, P.;Laihad, F.;Shankar, A. H.	Malaria journal	Included			PubMed
17852923	A longitudinal investigation of Plasmodium falciparum malaria in children in northern India	Biswas, S.;Seth, R.;Sharma, G.;Dash, A.	Scandinavian journal of infectious diseases	Included			PubMed
17875016	Molecular analysis of chloroquine resistance in Plasmodium falciparum in Yunnan Province, China	Yang, Z.;Zhang, Z.;Sun, X.;Wan, W.;Cui, L.;Zhang, X.;Zhong, D.;Yan, G.	Tropical medicine & international health : TM & IH	Included			PubMed
17904509	Marked differences in the prevalence of chloroquine resistance between urban and rural communities in Burkina Faso	Meissner, P. E.;Mandi, G.;Mockenhaupt, F. P.;Witte, S.;Coulibaly, B.;Mansmann, U.;Frey, C.;Merkle, H.;Burhenne, J.;Walter-Sack, I.;Muller, O.	Acta tropica	Included			PubMed
17954685	No genetic bottleneck in Plasmodium falciparum wild-type Pfcrt alleles reemerging in Hainan Island, China, following high-level chloroquine resistance	Chen, N.;Gao, Q.;Wang, S.;Wang, G.;Gatton, M.;Cheng, Q.	Antimicrobial agents and chemotherapy	Included			PubMed
17999755	Prevalence of mutations associated with antimalarial drugs in Plasmodium falciparum isolates prior to the introduction of sulphadoxine-pyrimethamine as first-line treatment in Iran	Zakeri, S.;Afsharpad, M.;Raeisi, A.;Djadid, N. D.	Malaria journal	Included			PubMed
18008244	Seasonal carriage of pfcrt and pfmdr1 alleles in Gambian Plasmodium falciparum imply reduced fitness of chloroquine-resistant parasites	Ord, R.;Alexander, N.;Dunyo, S.;Hallett, R.;Jawara, M.;Targett, G.;Drakeley, C. J.;Sutherland, C. J.	The Journal of infectious diseases	Included			PubMed
18165517	Short report: polymorphisms in the pfcrt and pfmdr1 genes of Plasmodium falciparum and in vitro susceptibility to amodiaquine and desethylamodiaquine	Echeverry, D. F.;Holmgren, G.;Murillo, C.;Higuita, J. C.;Bjorkman, A.;Gil, J. P.;Osorio, L.	The American journal of tropical medicine and hygiene	Included			PubMed
18270569	Sulfadoxine-pyrimethamine-based combinations for malaria: a randomised blinded trial to compare efficacy, safety and selection of resistance in Malawi	Bell, D. J.;Nyirongo, S. K.;Mukaka, M.;Zijlstra, E. E.;Plowe, C. V.;Molyneux, M. E.;Ward, S. A.;Winstanley, P. A.	PloS one	Included			PubMed
18304266	Plasmodium falciparum from Para state (Brazil) shows satisfactory in vitro response to artemisinin derivatives and absence of the S769N mutation in the SERCA-type PfATPase6	Ferreira, I. D.;Martinelli, A.;Rodrigues, L. A.;do, C. E. L.;do, R. V. E.;Povoa, M. M.;Cravo, P.	Tropical medicine & international health : TM & IH	Included			PubMed
18304270	Chloroquine-resistance molecular markers (Pfcrt T76 and Pfmdr-1 Y86) and amodiaquine resistance in Burkina Faso	Tinto, H.;Guekoun, L.;Zongo, I.;Guiguemde, R. T.;D'Alessandro, U.;Ouedraogo, J. B.	Tropical medicine & international health : TM & IH	Included			PubMed
18337343	Efficacy, safety, and selection of molecular markers of drug resistance by two ACTs in Mali	Djimde, A. A.;Fofana, B.;Sagara, I.;Sidibe, B.;Toure, S.;Dembele, D.;Dama, S.;Ouologuem, D.;Dicko, A.;Doumbo, O. K.	The American journal of tropical medicine and hygiene	Included			PubMed
18373107	High frequency of Plasmodium falciparum CICNI/SGEAA and CVIET haplotypes without association with resistance to sulfadoxine/pyrimethamine and chloroquine combination in the Daraweesh area, in Sudan	A-Elbasit, I. E.;Khalil, I. F.;Elbashir, M. I.;Masuadi, E. M.;Bygbjerg, I. C.;Alifrangis, M.;Giha, H. A.	European journal of clinical microbiology & infectious diseases : official publication of the European Society of Clinical Microbiology	Included			PubMed
18385361	Association of pfcrt but not pfmdr1 alleles with chloroquine resistance in Iranian isolates of Plasmodium falciparum	Zakeri, S.;Afsharpad, M.;Kazemzadeh, T.;Mehdizadeh, K.;Shabani, A.;Djadid, N. D.	The American journal of tropical medicine and hygiene	Included			PubMed
18399317	Chloroquine prophylaxis associated with high prevalence of Plasmodium falciparum pfcrt K76T mutation in people with sickle-cell disease in Benin City, Nigeria	Tatfeng, Y. M.;Agbonlahor, D. E.;Tchounga, K. S.;Omolu, P. I.;Okodua, M.;Yah, C. S.;Adeolu, A.	Journal of vector borne diseases	Included			PubMed
18411325	Discordant patterns of genetic variation at two chloroquine resistance loci in worldwide populations of the malaria parasite Plasmodium falciparum	Mehlotra, R. K.;Mattera, G.;Bockarie, M. J.;Maguire, J. D.;Baird, J. K.;Sharma, Y. D.;Alifrangis, M.;Dorsey, G.;Rosenthal, P. J.;Fryauff, D. J.;Kazura, J. W.;Stoneking, M.;Zimmerman, P. A.	Antimicrobial agents and chemotherapy	Included			PubMed
18423045	The usefulness of twenty-four molecular markers in predicting treatment outcome with combination therapy of amodiaquine plus sulphadoxine-pyrimethamine against falciparum malaria in Papua New Guinea	Marfurt, J.;Muller, I.;Sie, A.;Oa, O.;Reeder, J. C.;Smith, T. A.;Beck, H. P.;Genton, B.	Malaria journal	Included			PubMed
18426617	Studies on antimalarial drug susceptibility in Colombia, in relation to Pfmdr1 and Pfcrt	Restrepo-Pineda, E.;Arango, E.;Maestre, A.;Do, R. V. E.;Cravo, P.	Parasitology	Included			PubMed
18523801	Mutations in PFCRT K76T do not correlate with sulfadoxine-pyrimethamine-amodiaquine failure in Pikine, Senegal	Sarr, O.;Ahouidi, A. D.;Ly, O.;Daily, J. P.;Ndiaye, D.;Ndir, O.;Mboup, S.;Wirth, D. F.	Parasitology research	Included			PubMed
18577328	Association of msp-1, msp-2 and pfcrt genes with the severe complications of Plasmodium falciparum malaria in children	Sahu, P. K.;Pati, S. S.;Satpathy, R.	Annals of tropical medicine and parasitology	Included			PubMed
18590577	Rapid increase of Plasmodium falciparum dhfr/dhps resistant haplotypes, after the adoption of sulphadoxine-pyrimethamine as first line treatment in 2002, in southern Mozambique	Enosse, S.;Magnussen, P.;Abacassamo, F.;Gomez-Olive, X.;Ronn, A. M.;Thompson, R.;Alifrangis, M.	Malaria journal	Included			PubMed
18599099	Lack of multiple copies of pfmdr1 gene in Papua New Guinea	Hodel, E. M.;Marfurt, J.;Muller, D.;Rippert, A.;Borrmann, S.;Muller, I.;Reeder, J. C.;Siba, P.;Genton, B.;Beck, H. P.	Transactions of the Royal Society of Tropical Medicine and Hygiene	Included			PubMed
18671871	Molecular epidemiology of drug-resistant malaria in western Kenya highlands	Zhong, D.;Afrane, Y.;Githeko, A.;Cui, L.;Menge, D. M.;Yan, G.	BMC infectious diseases	Included			PubMed
18682531	Accumulation of CVIET Pfcrt allele of Plasmodium falciparum in placenta of pregnant women living in an urban area of Dakar, Senegal	Niang, M.;Marrama, L.;Ekala, M. T.;Alioune, G.;Tall, A.;Ndiaye, J. L.;Sarr, D.;Dangou, J. M.;Lehesran, J. Y.;Bouchier, C.;Mercereau-Puijalon, O.;Jambou, R.	The Journal of antimicrobial chemotherapy	Included			PubMed
18826834	Molecular surveillance for multidrug-resistant Plasmodium falciparum, Cambodia	Shah, N. K.;Alker, A. P.;Sem, R.;Susanti, A. I.;Muth, S.;Maguire, J. D.;Duong, S.;Ariey, F.;Meshnick, S. R.;Wongsrichanalai, C.	Emerging infectious diseases	Included			PubMed
18840753	Genetic evidence for Plasmodium falciparum resistance to chloroquine and pyrimethamine in Indochina and the Western Pacific between 1984 and 1998	Saito-Nakano, Y.;Tanabe, K.;Kamei, K.;Iwagami, M.;Komaki-Yasuda, K.;Kawazu, S.;Kano, S.;Ohmae, H.;Endo, T.	The American journal of tropical medicine and hygiene	Included			PubMed
18926753	Mutation in pfmdr1 gene in chloroquine-resistant Plasmodium falciparum isolates, Southeast Iran	Jalousian, F.;Dalimi, A.;Samiee, S. M.;Ghaffarifar, F.;Soleymanloo, F.;Naghizadeh, R.	International journal of infectious diseases : IJID : official publication of the International Society for Infectious Diseases	Included			PubMed
18950599	Association between chloroquine resistance phenotypes and point mutations in pfcrt and pfmdr1 in Plasmodium falciparum isolates from Thailand	Rungsihirunrat, K.;Chaijareonkul, W.;Seugorn, A.;Na-Bangchang, K.;Thaithong, S.	Acta tropica	Included			PubMed
19014684	Prevalence of pfmdr1, pfcrt, pfdhfr and pfdhps mutations associated with drug resistance, in Luanda, Angola	Figueiredo, P.;Benchimol, C.;Lopes, D.;Bernardino, L.;do, R. V. E.;Varandas, L.;Nogueira, F.	Malaria journal	Included			PubMed
19075074	Selection of Plasmodium falciparum multidrug resistance gene 1 alleles in asexual stages and gametocytes by artemether-lumefantrine in Nigerian children with uncomplicated falciparum malaria	Happi, C. T.;Gbotosho, G. O.;Folarin, O. A.;Sowunmi, A.;Hudson, T.;O'Neil, M.;Milhous, W.;Wirth, D. F.;Oduola, A. M.	Antimicrobial agents and chemotherapy	Included			PubMed
19138388	Failure of artesunate-mefloquine combination therapy for uncomplicated Plasmodium falciparum malaria in southern Cambodia	Rogers, W. O.;Sem, R.;Tero, T.;Chim, P.;Lim, P.;Muth, S.;Socheat, D.;Ariey, F.;Wongsrichanalai, C.	Malaria journal	Included			PubMed
19138391	Pfmdr1 copy number and arteminisin derivatives combination therapy failure in falciparum malaria in Cambodia	Lim, P.;Alker, A. P.;Khim, N.;Shah, N. K.;Incardona, S.;Doung, S.;Yi, P.;Bouth, D. M.;Bouchier, C.;Puijalon, O. M.;Meshnick, S. R.;Wongsrichanalai, C.;Fandeur, T.;Le, B. J.;Ringwald, P.;Ariey, F.	Malaria journal	Included			PubMed
19187521	In-vivo efficacy of amodiaquine-artesunate in children with uncomplicated Plasmodium falciparum malaria in western Kenya	Thwing, J. I.;Odero, C. O.;Odhiambo, F. O.;Otieno, K. O.;Kariuki, S.;Ord, R.;Roper, C.;McMorrow, M.;Vulule, J.;Slutsker, L.;Newman, R. D.;Hamel, M. J.;Desai, M.	Tropical medicine & international health : TM & IH	Included			PubMed
19210165	In vivo selection of Plasmodium falciparum parasites carrying the chloroquine-susceptible pfcrt K76 allele after treatment with artemether-lumefantrine in Africa	Sisowath, C.;Petersen, I.;Veiga, M. I.;Martensson, A.;Premji, Z.;Bjorkman, A.;Fidock, D. A.;Gil, J. P.	The Journal of infectious diseases	Included			PubMed
19220141	Emergence of an unusual sulfadoxine-pyrimethamine resistance pattern and a novel K540N mutation in dihydropteroate synthetase in Plasmodium falciparum isolates obtained from Car Nicobar Island, India, after the 2004 Tsunami	Lumb, V.;Das, M. K.;Mittra, P.;Ahmed, A.;Kumar, M.;Kaur, P.;Dash, A. P.;Singh, S. S.;Sharma, Y. D.	The Journal of infectious diseases	Included			PubMed
19234601	Changes in the treatment responses to artesunate-mefloquine on the northwestern border of Thailand during 13 years of continuous deployment	Carrara, V. I.;Zwang, J.;Ashley, E. A.;Price, R. N.;Stepniewska, K.;Barends, M.;Brockman, A.;Anderson, T.;McGready, R.;Phaiphun, L.;Proux, S.;van, V. M.;Hutagalung, R.;Lwin, K. M.;Phyo, A. P.;Preechapornkul, P.;Imwong, M.;Pukrittayakamee, S.;Singhasivanon, P.;White, N. J.;Nosten, F.	PloS one	Included			PubMed
19236701	Field-based evidence of fast and global increase of Plasmodium falciparum drug-resistance by DNA-microarrays and PCR/RFLP in Niger	Ibrahim, M. L.;Steenkeste, N.;Khim, N.;Adam, H. H.;Konate, L.;Coppee, J. Y.;Ariey, F.;Duchemin, J. B.	Malaria journal	Included			PubMed
19258269	Dynamics of malaria drug resistance patterns in the Amazon basin region following changes in Peruvian national treatment policy for uncomplicated malaria	Bacon, D. J.;McCollum, A. M.;Griffing, S. M.;Salas, C.;Soberon, V.;Santolalla, M.;Haley, R.;Tsukayama, P.;Lucas, C.;Escalante, A. A.;Udhayakumar, V.	Antimicrobial agents and chemotherapy	Included			PubMed
19346369	Five-year surveillance of molecular markers of Plasmodium falciparum antimalarial drug resistance in Korogwe District, Tanzania: accumulation of the 581G mutation in the P. falciparum dihydropteroate synthase gene	Alifrangis, M.;Lusingu, J. P.;Mmbando, B.;Dalgaard, M. B.;Vestergaard, L. S.;Ishengoma, D.;Khalil, I. F.;Theander, T. G.;Lemnge, M. M.;Bygbjerg, I. C.	The American journal of tropical medicine and hygiene	Included			PubMed
19346374	Resistance-mediating polymorphisms in Plasmodium falciparum infections in Kinshasa, Democratic Republic of the Congo	Mobula, L.;Lilley, B.;Tshefu, A. K.;Rosenthal, P. J.	The American journal of tropical medicine and hygiene	Included			PubMed
19358729	Analysis of genetic mutations associated with anti-malarial drug resistance in Plasmodium falciparum from the Democratic Republic of East Timor	de, A. A.;Arez, A. P.;Cravo, P. V.;do, R. V. E.	Malaria journal	Included			PubMed
19398039	Genetic structure of Plasmodium falciparum populations between lowland and highland sites and antimalarial drug resistance in Western Kenya	Bonizzoni, M.;Afrane, Y.;Baliraine, F. N.;Amenya, D. A.;Githeko, A. K.;Yan, G.	Infection genetics and evolution : journal of molecular epidemiology and evolutionary genetics in infectious diseases	Included			PubMed
19402959	Chloroquine-resistant haplotype Plasmodium falciparum parasites, Haiti	Londono, B. L.;Eisele, T. P.;Keating, J.;Bennett, A.;Chattopadhyay, C.;Heyliger, G.;Mack, B.;Rawson, I.;Vely, J. F.;Desinor, O.;Krogstad, D. J.	Emerging infectious diseases	Included			PubMed
19426658	Low efficacy of chloroquine: time to switchover to artemisinin-based combination therapy for falciparum malaria in India	Valecha, N.;Joshi, H.;Mallick, P. K.;Sharma, S. K.;Kumar, A.;Tyagi, P. K.;Shahi, B.;Das, M. K.;Nagpal, B. N.;Dash, A. P.	Acta tropica	Included			PubMed
19450282	Chloroquine resistance before and after its withdrawal in Kenya	Mwai, L.;Ochong, E.;Abdirahman, A.;Kiara, S. M.;Ward, S.;Kokwaro, G.;Sasi, P.;Marsh, K.;Borrmann, S.;Mackinnon, M.;Nzila, A.	Malaria journal	Included			PubMed
19454000	Therapeutic efficacy of artemether-lumefantrine in uncomplicated falciparum malaria in India	Valecha, N.;Srivastava, P.;Mohanty, S. S.;Mittra, P.;Sharma, S. K.;Tyagi, P. K.;Pradhan, K.;Dev, V.;Singh, R.;Dash, A. P.;Sharma, Y. D.	Malaria journal	Included			PubMed
19462557	Plasmodium falciparum: high frequency of pfcrt point mutations and emergence of new mutant haplotypes in Colombia	Restrepo, E.;Carmona-Fonseca, J.;Maestre, A.	Biomedica : revista del Instituto Nacional de Salud	Included			PubMed
19567229	Association of molecular markers in Plasmodium falciparum crt and mdr1 with in vitro chloroquine resistance: a Philippine study	Hatabu, T.;Iwagami, M.;Kawazu, S.;Taguchi, N.;Escueta, A. D.;Villacorte, E. A.;Rivera, P. T.;Kano, S.	Parasitology international	Included			PubMed
19602248	Chloroquine and sulphadoxine-pyrimethamine sensitivity of Plasmodium falciparum parasites in a Brazilian endemic area	Gama, B. E.;de, O. N. K.;Zalis, M. G.;de, S. J. M.;Santos, F.;Daniel-Ribeiro, C. T.;Ferreira-da-Cruz, M. F.	Malaria journal	Included			PubMed
19624477	Low level genotypic chloroquine resistance near Malawi's northern border with Tanzania	Bridges, D. J.;Molyneux, M.;Nkhoma, S.	Tropical medicine & international health : TM & IH	Included			PubMed
19641202	Artemisinin resistance in Plasmodium falciparum malaria	Dondorp, A. M.;Nosten, F.;Yi, P.;Das, D.;Phyo, A. P.;Tarning, J.;Lwin, K. M.;Ariey, F.;Hanpithakpong, W.;Lee, S. J.;Ringwald, P.;Silamut, K.;Imwong, M.;Chotivanich, K.;Lim, P.;Herdman, T.;An, S. S.;Yeung, S.;Singhasivanon, P.;Day, N. P.;Lindegardh, N.;Socheat, D.;White, N. J.	The New England journal of medicine	Included			PubMed
19704124	Plasmodium falciparum drug resistance in Madagascar: facing the spread of unusual pfdhfr and pfmdr-1 haplotypes and the decrease of dihydroartemisinin susceptibility	Andriantsoanirina, V.;Ratsimbasoa, A.;Bouchier, C.;Jahevitra, M.;Rabearimanana, S.;Radrianjafy, R.;Andrianaranjaka, V.;Randriantsoa, T.;Rason, M. A.;Tichit, M.;Rabarijaona, L. P.;Mercereau-Puijalon, O.;Durand, R.;Menard, D.	Antimicrobial agents and chemotherapy	Included			PubMed
19706926	Prevalence of antimalarial drug resistance mutations in Plasmodium vivax and P. falciparum from a malaria-endemic area of Pakistan	Khatoon, L.;Baliraine, F. N.;Bonizzoni, M.;Malik, S. A.;Yan, G.	The American journal of tropical medicine and hygiene	Included			PubMed
19708897	Monitoring for multidrug-resistant Plasmodium falciparum isolates and analysis of pyrimethamine resistance evolution in Uige province, Angola	Menegon, M.;Pearce, R. J.;Inojosa, W. O.;Pisani, V.;Abel, P. M.;Matondo, A.;Bisoffi, Z.;Majori, G.;Ord, R.;Warhurst, D. C.;Roper, C.;Severini, C.	Tropical medicine & international health : TM & IH	Included			PubMed
19718439	No seasonal accumulation of resistant P. falciparum when high-dose chloroquine is used	Ursing, J.;Kofoed, P. E.;Rodrigues, A.;Rombo, L.	PloS one	Included			PubMed
19770282	In vitro activities of piperaquine, lumefantrine, and dihydroartemisinin in Kenyan Plasmodium falciparum isolates and polymorphisms in pfcrt and pfmdr1	Mwai, L.;Kiara, S. M.;Abdirahman, A.;Pole, L.;Rippert, A.;Diriye, A.;Bull, P.;Marsh, K.;Borrmann, S.;Nzila, A.	Antimicrobial agents and chemotherapy	Included			PubMed
19772548	Molecular assessment of Plasmodium falciparum resistance to antimalarial drugs in China	Zhang, G. Q.;Guan, Y. Y.;Zheng, B.;Wu, S.;Tang, L. H.	Tropical medicine & international health : TM & IH	Included			PubMed
19788738	Seasonal distribution of anti-malarial drug resistance alleles on the island of Sumba, Indonesia	Asih, P. B.;Rogers, W. O.;Susanti, A. I.;Rahmat, A.;Rozi, I. E.;Kusumaningtyas, M. A.;Krisin;Sekartuti;Dewi, R. M.;Coutrier, F. N.;Sutamihardja, A.;van, d. V. A. J.;Sauerwein, R. W.;Syafruddin, D.	Malaria journal	Included			PubMed
19879850	Monitoring of in vitro susceptibilities and molecular markers of resistance of Plasmodium falciparum isolates from Thai-Myanmar border to chloroquine, quinine, mefloquine and artesunate	Chaijaroenkul, W.;Wisedpanichkij, R.;Na-Bangchang, K.	Acta tropica	Included			PubMed
19889891	Longitudinal survey of Plasmodium falciparum infection in Vietnam: characteristics of antimalarial resistance and their associated factors	Isozumi, R.;Uemura, H.;Le, D. D.;Truong, V. H.;Nguyen, D. G.;Ha, V. V.;Bui, Q. P.;Nguyen, V. T.;Nakazawa, S.	Journal of clinical microbiology	Included			PubMed
19912592	Therapeutic efficacy of chloroquine and sequence variation in pfcrt gene among patients with falciparum malaria in central India	Bharti, P. K.;Alam, M. T.;Boxer, R.;Shukla, M. M.;Gautam, S. P.;Sharma, Y. D.;Singh, N.	Tropical medicine & international health : TM & IH	Included			PubMed
19953193	Chloroquine Resistant Plasmodium falciparum in Nigeria: Relationship between pfcrt and pfmdr1 Polymorphisms, In-Vitro Resistance and Treatment Outcome	Folarin, O. A.;Gbotosho, G. O.;Sowunmi, A.;Olorunsogo, O. O.;Oduola, A. M.;Happi, T. C.	The open tropical medicine journal	Included			PubMed
20038626	Evidence of selective sweeps in genes conferring resistance to chloroquine and pyrimethamine in Plasmodium falciparum isolates in India	Mixson-Hayden, T.;Jain, V.;McCollum, A. M.;Poe, A.;Nagpal, A. C.;Dash, A. P.;Stiles, J. K.;Udhayakumar, V.;Singh, N.	Antimicrobial agents and chemotherapy	Included			PubMed
20041947	A molecular map of chloroquine resistance in Mali	Djimde, A. A.;Barger, B.;Kone, A.;Beavogui, A. H.;Tekete, M.;Fofana, B.;Dara, A.;Maiga, H.;Dembele, D.;Toure, S.;Dama, S.;Ouologuem, D.;Sangare, C. P.;Dolo, A.;Sogoba, N.;Nimaga, K.;Kone, Y.;Doumbo, O. K.	FEMS immunology and medical microbiology	Included			PubMed
20053293	Plasmodium falciparum resistance to anti-malarial drugs in Papua New Guinea: evaluation of a community-based approach for the molecular monitoring of resistance	Marfurt, J.;Smith, T. A.;Hastings, I. M.;Muller, I.;Sie, A.;Oa, O.;Baisor, M.;Reeder, J. C.;Beck, H. P.;Genton, B.	Malaria journal	Included			PubMed
20060374	Selection of pfmdr1 and pfcrt alleles in amodiaquine treatment failure in north-western Burkina Faso	Danquah, I.;Coulibaly, B.;Meissner, P.;Petruschke, I.;Muller, O.;Mockenhaupt, F. P.	Acta tropica	Included			PubMed
20065051	In vitro sensitivities of Plasmodium falciparum to different antimalarial drugs in Uganda	Nsobya, S. L.;Kiggundu, M.;Nanyunja, S.;Joloba, M.;Greenhouse, B.;Rosenthal, P. J.	Antimicrobial agents and chemotherapy	Included			PubMed
20097306	High prevalence of sulfadoxine/pyrimethamine resistance alleles in Plasmodium falciparum parasites from Bangladesh	Marma, A. S.;Mita, T.;Eto, H.;Tsukahara, T.;Sarker, S.;Endo, H.	Parasitology international	Included			PubMed
20105282	Efficacy of amodiaquine, sulphadoxine-pyrimethamine and their combination for the treatment of uncomplicated Plasmodium falciparum malaria in children in Cameroon at the time of policy change to artemisinin-based combination therapy	Mbacham, W. F.;Evehe, M. S.;Netongo, P. M.;Ateh, I. A.;Mimche, P. N.;Ajua, A.;Nji, A. M.;Irenee, D.;Echouffo-Tcheugui, J. B.;Tawe, B.;Hallett, R.;Roper, C.;Targett, G.;Greenwood, B.	Malaria journal	Included			PubMed
20145087	pfmdr1 amplification and fixation of pfcrt chloroquine resistance alleles in Plasmodium falciparum in Venezuela	Griffing, S.;Syphard, L.;Sridaran, S.;McCollum, A. M.;Mixson-Hayden, T.;Vinayak, S.;Villegas, L.;Barnwell, J. W.;Escalante, A. A.;Udhayakumar, V.	Antimicrobial agents and chemotherapy	Included			PubMed
20148338	Apparent bias for P. falciparum parasites carrying the wild-type pfcrt allele in the placenta	Oster, N.;Rohrbach, P.;Sanchez, C. P.;Andrews, K. T.;Kammer, J.;Coulibaly, B.;Stieglbauer, G.;Becher, H.;Lanzer, M.	Parasitology research	Included			PubMed
20199676	Markers of anti-malarial drug resistance in Plasmodium falciparum isolates from Swaziland: identification of pfmdr1-86F in natural parasite isolates	Dlamini, S. V.;Beshir, K.;Sutherland, C. J.	Malaria journal	Included			PubMed
20212335	The effect of point mutations in dihydrofolate reductase genes and multidrug resistance gene 1-86 on treatment of falciparum malaria in Sudan	Yusuf, R. U.;Omar, S. A.;Ngure, R. M.	Journal of infection in developing countries	Included			PubMed
20226032	Dynamics of pfcrt alleles CVMNK and CVIET in chloroquine-treated Sudanese patients infected with Plasmodium falciparum	Gadalla, N. B.;Elzaki, S. E.;Mukhtar, E.;Warhurst, D. C.;El-Sayed, B.;Sutherland, C. J.	Malaria journal	Included			PubMed
20231394	Selection of known Plasmodium falciparum resistance-mediating polymorphisms by artemether-lumefantrine and amodiaquine-sulfadoxine-pyrimethamine but not dihydroartemisinin-piperaquine in Burkina Faso	Some, A. F.;Sere, Y. Y.;Dokomajilar, C.;Zongo, I.;Rouamba, N.;Greenhouse, B.;Ouedraogo, J. B.;Rosenthal, P. J.	Antimicrobial agents and chemotherapy	Included			PubMed
20352101	Parasite polymorphism and severe malaria in Dakar (Senegal): a West African urban area	Bob, N. S.;Diop, B. M.;Renaud, F.;Marrama, L.;Durand, P.;Tall, A.;Ka, B.;Ekala, M. T.;Bouchier, C.;Mercereau-Puijalon, O.;Jambou, R.	PloS one	Included			PubMed
20363804	High chloroquine treatment failure rates and predominance of mutant genotypes associated with chloroquine and antifolate resistance among falciparum malaria patients from the island of Car Nicobar, India	Das, M. K.;Lumb, V.;Mittra, P.;Singh, S. S.;Dash, A. P.;Sharma, Y. D.	The Journal of antimicrobial chemotherapy	Included			PubMed
20367478	Multiple genetic backgrounds of the amplified Plasmodium falciparum multidrug resistance (pfmdr1) gene and selective sweep of 184F mutation in Cambodia	Vinayak, S.;Alam, M. T.;Sem, R.;Shah, N. K.;Susanti, A. I.;Lim, P.;Muth, S.;Maguire, J. D.;Rogers, W. O.;Fandeur, T.;Barnwell, J. W.;Escalante, A. A.;Wongsrichanalai, C.;Ariey, F.;Meshnick, S. R.;Udhayakumar, V.	The Journal of infectious diseases	Included			PubMed
20370920	Active case detection, treatment of falciparum malaria with combined chloroquine and sulphadoxine/pyrimethamine and vivax malaria with chloroquine and molecular markers of anti-malarial resistance in the Republic of Vanuatu	Kinzer, M. H.;Chand, K.;Basri, H.;Lederman, E. R.;Susanti, A. I.;Elyazar, I.;Taleo, G.;Rogers, W. O.;Bangs, M. J.;Maguire, J. D.	Malaria journal	Included			PubMed
20404118	Plasmodium falciparum isolates with increased pfmdr1 copy number circulate in West Africa	Witkowski, B.;Nicolau, M. L.;Soh, P. N.;Iriart, X.;Menard, S.;Alvarez, M.;Marchou, B.;Magnaval, J. F.;Benoit-Vical, F.;Berry, A.	Antimicrobial agents and chemotherapy	Included			PubMed
20421395	Exploring the contribution of candidate genes to artemisinin resistance in Plasmodium falciparum	Imwong, M.;Dondorp, A. M.;Nosten, F.;Yi, P.;Mungthin, M.;Hanchana, S.;Das, D.;Phyo, A. P.;Lwin, K. M.;Pukrittayakamee, S.;Lee, S. J.;Saisung, S.;Koecharoen, K.;Nguon, C.;Day, N. P.;Socheat, D.;White, N. J.	Antimicrobial agents and chemotherapy	Included			PubMed
20427933	Analysis of gene mutations involved in chloroquine resistance in Plasmodium falciparum parasites isolated from patients in the southwest of Saudi Arabia	Bin, D. S. M.;Al-Qahtani, A.	Annals of Saudi medicine	Included			PubMed
20439955	Association of microsatellite variations of Plasmodium falciparum Na+/H+ exchanger (Pfnhe-1) gene with reduced in vitro susceptibility to quinine: lack of confirmation in clinical isolates from Africa	Andriantsoanirina, V.;Menard, D.;Rabearimanana, S.;Hubert, V.;Bouchier, C.;Tichit, M.;Bras, J. L.;Durand, R.	The American journal of tropical medicine and hygiene	Included			PubMed
20449753	The patterns of mutation and amplification of Plasmodium falciparum pfcrt and pfmdr1 genes in Thailand during the year 1988 to 2003	Mungthin, M.;Suwandittakul, N.;Chaijaroenkul, W.;Rungsrihirunrat, K.;Harnyuttanakorn, P.;Seugorn, A.;Na, B. K.	Parasitology research	Included			PubMed
20547800	Amodiaquine resistance in Plasmodium falciparum malaria in Afghanistan is associated with the pfcrt SVMNT allele at codons 72 to 76	Beshir, K.;Sutherland, C. J.;Merinopoulos, I.;Durrani, N.;Leslie, T.;Rowland, M.;Hallett, R. L.	Antimicrobial agents and chemotherapy	Included			PubMed
20565881	Plasmodium falciparum isolates from Angola show the StctVMNT haplotype in the pfcrt gene	Gama, B. E.;Pereira-Carvalho, G. A.;Lutucuta, K. F. J.;Almeida, d. O. N. K.;Fortes, F.;Rosenthal, P. J.;Daniel-Ribeiro, C. T.;de, F. F.-d.-C. M.	Malaria journal	Included			PubMed
20643902	In vitro sensitivity of Plasmodium falciparum clinical isolates from the China-Myanmar border area to quinine and association with polymorphism in the Na+/H+ exchanger	Meng, H.;Zhang, R.;Yang, H.;Fan, Q.;Su, X.;Miao, J.;Cui, L.;Yang, Z.	Antimicrobial agents and chemotherapy	Included			PubMed
20662717	Return of chloroquine-susceptible falciparum malaria in Malawi was a reexpansion of diverse susceptible parasites	Laufer, M. K.;Takala-Harrison, S.;Dzinjalamala, F. K.;Stine, O. C.;Taylor, T. E.;Plowe, C. V.	The Journal of infectious diseases	Included			PubMed
20682863	Frequency distribution of antimalarial drug resistance alleles among Plasmodium falciparum isolates from Gezira State, central Sudan, and Gedarif State, eastern Sudan	Menegon, M.;Talha, A. A.;Severini, C.;Elbushra, S. M.;Mohamedani, A. A.;Malik, E. M.;Mohamed, T. A.;Wernsdorfer, W. H.;Majori, G.;Nour, B. Y.	The American journal of tropical medicine and hygiene	Included			PubMed
20691106	Different mutation patterns of Plasmodium falciparum among patients in Jimma University Hospital, Ethiopia	Eshetu, T.;Berens-Riha, N.;Fekadu, S.;Tadesse, Z.;Gurkov, R.;Holscher, M.;Loscher, T.;Miranda, I. B.	Malaria journal	Included			PubMed
20925934	Monitoring of malaria parasite resistance to chloroquine and sulphadoxine-pyrimethamine in the Solomon Islands by DNA microarray technology	Ballif, M.;Hii, J.;Marfurt, J.;Crameri, A.;Fafale, A.;Felger, I.;Beck, H. P.;Genton, B.	Malaria journal	Included			PubMed
20967251	Chloroquine clinical failures in P. falciparum malaria are associated with mutant Pfmdr-1, not Pfcrt in Madagascar	Andriantsoanirina, V.;Ratsimbasoa, A.;Bouchier, C.;Tichit, M.;Jahevitra, M.;Rabearimanana, S.;Raherinjafy, R.;Mercereau-Puijalon, O.;Durand, R.;Menard, D.	PloS one	Included			PubMed
21028985	Artemisinin resistance in Cambodia: a clinical trial designed to address an emerging problem in Southeast Asia	Noedl, H.;Se, Y.;Sriwichai, S.;Schaecher, K.;Teja-Isavadharm, P.;Smith, B.;Rutvisuttinunt, W.;Bethell, D.;Surasri, S.;Fukuda, M. M.;Socheat, D.;Chan, T. L.	Clinical infectious diseases : an official publication of the Infectious Diseases Society of America	Included			PubMed
21036827	Association between the pfmdr1 gene and in vitro artemether and lumefantrine sensitivity in Thai isolates of Plasmodium falciparum	Mungthin, M.;Khositnithikul, R.;Sitthichot, N.;Suwandittakul, N.;Wattanaveeradej, V.;Ward, S. A.;Na-Bangchang, K.	The American journal of tropical medicine and hygiene	Included			PubMed
21078925	Molecular assessment of Plasmodium falciparum resistance to antimalarial drugs in Papua New Guinea using an extended ligase detection reaction fluorescent microsphere assay	Wong, R. P.;Karunajeewa, H.;Mueller, I.;Siba, P.;Zimmerman, P. A.;Davis, T. M.	Antimicrobial agents and chemotherapy	Included			PubMed
21078941	Limited ability of Plasmodium falciparum pfcrt, pfmdr1, and pfnhe1 polymorphisms to predict quinine in vitro sensitivity or clinical effectiveness in Uganda	Baliraine, F. N.;Nsobya, S. L.;Achan, J.;Tibenderana, J. K.;Talisuna, A. O.;Greenhouse, B.;Rosenthal, P. J.	Antimicrobial agents and chemotherapy	Included			PubMed
21106088	Increased prevalence of the pfdhfr/phdhps quintuple mutant and rapid emergence of pfdhps resistance mutations at codons 581 and 613 in Kisumu, Kenya	Spalding, M. D.;Eyase, F. L.;Akala, H. M.;Bedno, S. A.;Prigge, S. T.;Coldren, R. L.;Moss, W. J.;Waters, N. C.	Malaria journal	Included			PubMed
21120702	Molecular surveillance of drug-resistant Plasmodium falciparum in two distinct geographical areas of Nigeria	Ojurongbe, O.;Oyedeji, S. I.;Oyibo, W. A.;Fagbenro-Beyioku, A. F.;Kun, J. F.	Wiener klinische Wochenschrift	Included			PubMed
21143867	Brazilian Plasmodium falciparum isolates: investigation of candidate polymorphisms for artemisinin resistance before introduction of artemisinin-based combination therapy	Gama, B. E.;de, O. N. K.;de, S. J. M.;Santos, F.;de, C. L. J.;Melo, Y. F.;Rosenthal, P. J.;Daniel-Ribeiro, C. T.;Ferreira-da-Cruz, M. F.	Malaria journal	Included			PubMed
21148503	Similar efficacy and tolerability of double-dose chloroquine and artemether-lumefantrine for treatment of Plasmodium falciparum infection in Guinea-Bissau: a randomized trial	Ursing, J.;Kofoed, P. E.;Rodrigues, A.;Blessborn, D.;Thoft-Nielsen, R.;Bjorkman, A.;Rombo, L.	The Journal of infectious diseases	Included			PubMed
21251998	Increased prevalence of the Plasmodium falciparum Pfmdr1 86N genotype among field isolates from Franceville, Gabon after replacement of chloroquine by artemether-lumefantrine and artesunate-mefloquine	Lekana-Douki, J. B.;Dinzouna, B. S. D.;Zatra, R.;Zang, E. S. E.;Ekomy, H.;Bisvigou, U.;Toure-Ndouo, F. S.	Infection genetics and evolution : journal of molecular epidemiology and evolutionary genetics in infectious diseases	Included			PubMed
21272384	Prevalence of resistance associated polymorphisms in Plasmodium falciparum field isolates from southern Pakistan	Ghanchi, N. K.;Ursing, J.;Beg, M. A.;Veiga, M. I.;Jafri, S.;Martensson, A.	Malaria journal	Included			PubMed
21288822	Selective sweeps and genetic lineages of Plasmodium falciparum drug -resistant alleles in Ghana	Alam, M. T.;de, S. D. K.;Vinayak, S.;Griffing, S. M.;Poe, A. C.;Duah, N. O.;Ghansah, A.;Asamoa, K.;Slutsker, L.;Wilson, M. D.;Barnwell, J. W.;Udhayakumar, V.;Koram, K. A.	The Journal of infectious diseases	Included			PubMed
21300016	High frequency of PfCRT 76T in two Malian villages and its prevalence in severe relative to non-severe malaria	Wele, M.;Djimde, A. A.;Guindo, A.;Beavogui, A. H.;Traore, I. Z.;Sadou, A.;Blaise, D.;Diallo, D. A.;Wellems, T. E.;Doumbo, O. K.	Acta tropica	Included			PubMed
21320353	Sequence and gene expression of chloroquine resistance transporter (pfcrt) in the association of in vitro drugs resistance of Plasmodium falciparum	Chaijaroenkul, W.;Ward, S. A.;Mungthin, M.;Johnson, D.;Owen, A.;Bray, P. G.;Na-Bangchang, K.	Malaria journal	Included			PubMed
21327004	Resistance-mediating polymorphisms of Plasmodium falciparum among isolates from children with severe malaria in kumasi, ghana	Abruquah, H.;Bio, F.;Tay, S.;Lawson, B.	Ghana medical journal	Included			PubMed
21340360	Sequence analysis of coding DNA fragments of pfcrt and pfmdr-1 genes in Plasmodium falciparum isolates from Odisha, India	Sutar, S. K.;Gupta, B.;Ranjit, M.;Kar, S. K.;Das, A.	Memorias do Instituto Oswaldo Cruz	Included			PubMed
21350795	Detecting mutations in PfCRT and PfMDR1 genes among Plasmodium falciparum isolates from Saudi Arabia by pyrosequencing	Bin, D. S. M.;Al-Sheikh, A. A.;Bohol, M. F.;Alhawi, M.;Al-Ahdal, M. N.;Al-Qahtani, A.	Parasitology research	Included			PubMed
21410954	Ngasala BE, Malmberg M, Carlsson AM, Ferreira PE, Petzold MG, Blessborn D, Bergqvist Y, Gil JP, Premji Z, MÃ¥rtensson A. Effectiveness of artemether-lumefantrine provided by community health workers in under-five children with uncomplicated malaria in rural Tanzania: an open label prospective study. Malar. J. 2011;10:64			Included			PubMed
21427394	Ngasala BE, Malmberg M, Carlsson AM, Ferreira PE, Petzold MG, Blessborn D, Bergqvist Y, Gil JP, Premji Z, BjÃ¶rkman A, MÃ¥rtensson A. Efficacy and effectiveness of artemether-lumefantrine after initial and repeated treatment in children <5 years of age with acute uncomplicated Plasmodium falciparum malaria in rural Tanzania: a randomized trial. Clin. Infect. Dis. 2011 Apr 1;52(7):873-82			Included			PubMed
21457533	Prevalence of molecular markers of anti-malarial drug resistance in Plasmodium vivax and Plasmodium falciparum in two districts of Nepal	Ranjitkar, S.;Schousboe, M. L.;Thomsen, T. T.;Adhikari, M.;Kapel, C. M.;Bygbjerg, I. C.;Alifrangis, M.	Malaria journal	Included			PubMed
21554069	Sybr Green I and Taqman Quantitative Real-Time Pcr Methods for Determination of Amplification of Plasmodium Falciparum Multidrug Resistant -1 Gene (Pfmdr1)	Na-Bangchang, K.	The Journal of parasitology	Included			PubMed
21619624	High frequency of Plasmodium falciparum chloroquine resistance marker (pfcrt T76 mutation) in Yemen: an urgent need to re-examine malaria drug policy	Al-Mekhlafi, A. M.;Mahdy, M. A.;Al-Mekhlafi, H. M.;Azazy, A. A.;Fong, M. Y.	Parasites & vectors	Included			PubMed
21633513	Novel polymorphisms in Plasmodium falciparum ABC transporter genes are associated with major ACT antimalarial drug resistance	Veiga, M. I.;Ferreira, P. E.;Jornhagen, L.;Malmberg, M.;Kone, A.;Schmidt, B. A.;Petzold, M.;Bjorkman, A.;Nosten, F.;Gil, J. P.	PloS one	Included			PubMed
21645634	Efficacy of chloroquine plus primaquine treatment and pfcrt mutation in uncomplicated falciparum malaria patients in Rangamati, Bangladesh	Kawai, A.;Arita, N.;Matsumoto, Y.;Kawabata, M.;Chowdhury, M. S.;Saito-Ito, A.	Parasitology international	Included			PubMed
21669011	Polymorphism of Plasmodium falciparum Na+/H+ exchanger is indicative of a low in vitro quinine susceptibility in isolates from Viet Nam	Sinou, V.;Quang, l. H.;Pelleau, S.;Huong, V. N.;Huong, N. T.;Tai, l. M.;Bertaux, L.;Desbordes, M.;Latour, C.;Long, L. Q.;Thanh, N. X.;Parzy, D.	Malaria journal	Included			PubMed
21699697	Clinical trial of extended-dose chloroquine for treatment of resistant falciparum malaria among Afghan refugees in Pakistan	Howard, N.;Durrani, N.;Sanda, S.;Beshir, K.;Hallett, R.;Rowland, M.	Malaria journal	Included			PubMed
21734121	Antimalarial Drug Sensitivity Profile of Western Kenya Plasmodium falciparum Field Isolates Determined by a SYBR Green I in vitro Assay and Molecular Analysis	Akala, H. M.;Eyase, F. L.;Cheruiyot, A. C.;Omondi, A. A.;Ogutu, B. R.;Waters, N. C.;Johnson, J. D.;Polhemus, M. E.;Schnabel, D. C.;Walsh, D. S.	The American journal of tropical medicine and hygiene	Included			PubMed
21745377	Plasmodium falciparum isolates from southern Ghana exhibit polymorphisms in the SERCA-type PfATPase6 though sensitive to artesunate in vitro	Kwansa-Bentum, B.;Ayi, I.;Suzuki, T.;Otchere, J.;Kumagai, T.;Anyan, W. K.;Osei, J. H.;Asahi, H.;Ofori, M. F.;Akao, N.;Wilson, M. D.;Boakye, D. A.;Ohta, N.	Malaria journal	Included			PubMed
21767415	Molecular markers of resistance to sulphadoxine-pyrimethamine during intermittent preventive treatment of pregnant women in Benin	Bertin, G.;Briand, V.;Bonaventure, D.;Carrieu, A.;Massougbodji, A.;Cot, M.;Deloron, P.	Malaria journal	Included			PubMed
21777558	Molecular analysis of pfatp6 and pfmdr1 polymorphisms and their association with in vitro sensitivity in Plasmodium falciparum isolates from the Thai-Myanmar border	Phompradit, P.;Wisedpanichkij, R.;Muhamad, P.;Chaijaroenkul, W.;Na-Bangchang, K.	Acta tropica	Included			PubMed
21881128	Baliraine FN, Rosenthal PJ. Prolonged selection of pfmdr1 polymorphisms after treatment of falciparum malaria with artemether-lumefantrine in Uganda. J. Infect. Dis. 2011 Oct 1;204(7):1120-4			Included			PubMed
21896916	Gadalla NB, Adam I, Elzaki SE, Bashir S, Mukhtar I, Oguike M, Gadalla A, Mansour F, Warhurst D, El-Sayed BB, Sutherland CJ. Increased pfmdr1 copy number and sequence polymorphisms in Plasmodium falciparum isolates from Sudanese malaria patients treated with artemether-lumefantrine. Antimicrob. Agents Chemother. 2011 Nov;55(11):5408-11			Included			PubMed
21996622	Molecular markers of Plasmodium falciparum drug resistance in southern highland Rwanda.	Zeile I, Gahutu JB, Shyirambere C, Steininger C, Musemakweri A, Sebahungu F, Karema C, Harms G, Eggelte TA, Mockenhaupt FP.	Acta Trop. 2012 Jan;121(1):50-4. doi: 10.1016/j.actatropica.2011.09.009. Epub 2011 Oct 2.	Included			PubMed
22001304	Molecular monitoring of Plasmodium falciparum resistance to antimalarial drugs after adoption of sulfadoxine-pyrimethamine plus artesunate as the first line treatment in Iran.	Afsharpad M, Zakeri S, Pirahmadi S, Djadid ND.	Acta Trop. 2012 Jan;121(1):13-8. doi: 10.1016/j.actatropica.2011.09.010. Epub 2011 Oct 2.	Included			PubMed
22004584	A thirteen-year analysis of Plasmodium falciparum populations reveals high conservation of the mutant pfcrt haplotype despite the withdrawal of chloroquine from national treatment guidelines in Gabon.	Frank M, Lehners N, Mayengue PI, Gabor J, Dal-Bianco M, Kombila DU, Ngoma GM, Supan C, Lell B, Ntoumi F, Grobusch MP, Dietz K, Kremsner PG.	Malar J. 2011 Oct 17;10:304. doi: 10.1186/1475-2875-10-304.	Included			PubMed
22022487	Raman J, Mauff K, Muianga P, Mussa A, Maharaj R, Barnes KI. Five years of antimalarial resistance marker surveillance in Gaza Province, Mozambique, following artemisinin-based combination therapy roll out. PLoS ONE 2011;6(10):e25992			Included			PubMed
22096496	Effect of transmission reduction by insecticide-treated bednets (ITNs) on antimalarial drug resistance in western Kenya.	Shah M, Kariuki S, Vanden Eng J, Blackstock AJ, Garner K, Gatei W, Gimnig JE, Lindblade K, Terlouw D, ter Kuile F, Hawley WA, Phillips-Howard P, Nahlen B, Walker E, Hamel MJ, Slutsker L, Shi YP.	PLoS One. 2011;6(11):e26746. doi: 10.1371/journal.pone.0026746. Epub 2011 Nov 11.	Included			PubMed
22118982	Large differences in prevalence of Pfcrt and Pfmdr1 mutations between Mwanza, Tanzania and Iganga, Uganda-a reflection of differences in policies regarding withdrawal of chloroquine?	Kamugisha E, Bujila I, Lahdo M, Pello-Esso S, Minde M, Kongola G, Naiwumbwe H, Kiwuwa S, Kaddumukasa M, Kironde F, Swedberg G.	Acta Trop. 2012 Feb;121(2):148-51. doi: 10.1016/j.actatropica.2011.11.004. Epub 2011 Nov 16.	Included			PubMed
22183028	Drug resistance associated genetic polymorphisms in Plasmodium falciparum and Plasmodium vivax collected in Honduras, Central America.	Jovel IT, MejÃ­a RE, Banegas E, Piedade R, Alger J, Fontecha G, Ferreira PE, Veiga MI, Enamorado IG, Bjorkman A, Ursing J.	Malar J. 2011 Dec 19;10:376. doi: 10.1186/1475-2875-10-376.	Included			PubMed
22208458	Identification of pyrimethamine- and chloroquine-resistant Plasmodium falciparum in Africa between 1984 and 1998: genotyping of archive blood samples.	Saito-Nakano Y, Tanabe K, Mita T.	Malar J. 2011 Dec 31;10:388. doi: 10.1186/1475-2875-10-388.	Included			PubMed
22232280	Discordant temporal evolution of Pfcrt and Pfmdr1 genotypes and Plasmodium falciparum in vitro drug susceptibility to 4-aminoquinolines after drug policy change in French Guiana.	Legrand E, Yrinesi J, Ekala MT, PÃ©neau J, Volney B, Berger F, Bouchier C, Bertani S, Musset L, Meynard JB, Mercereau-Puijalon O.	Antimicrob Agents Chemother. 2012 Mar;56(3):1382-9. doi: 10.1128/AAC.05280-11. Epub 2012 Jan 9.	Included			PubMed
22236376	Mutant pfcrt SVMNT" haplotype and wild type pfmdr1 "N86" are endemic in Plasmodium vivax dominated areas of India under high chloroquine exposure."	Mallick PK, Joshi H, Valecha N, Sharma SK, Eapen A, Bhatt RM, Srivastava HC, Sutton PL, Dash AP, Bhasin VK.	Malar J. 2012 Jan 11;11:16. doi: 10.1186/1475-2875-11-16.	Included			PubMed
22302850	Different patterns of pfcrt and pfmdr1 polymorphisms in P. falciparum isolates from Nigeria and Brazil: the potential role of antimalarial drug selection pressure.	Gbotosho GO, Folarin OA, Bustamante C, da Silva LH, Mesquita E, Sowunmi A, Zalis MG, Oduola AM, Happi CT.	Am J Trop Med Hyg. 2012 Feb;86(2):211-3. doi: 10.4269/ajtmh.2012.11-0368.	Included			PubMed
22314538	Comparative efficacies of artemisinin combination therapies in Plasmodium falciparum malaria and polymorphism of pfATPase6, pfcrt, pfdhfr, and pfdhps genes in tea gardens of Jalpaiguri District, India.	Saha P, Guha SK, Das S, Mullick S, Ganguly S, Biswas A, Bera DK, Chattopadhyay G, Das M, Kundu PK, Ray K, Maji AK.	Antimicrob Agents Chemother. 2012 May;56(5):2511-7. doi: 10.1128/AAC.05388-11. Epub 2012 Feb 6.	Included			PubMed
22369089	Efficacy of artemether-lumefantrine in treatment of malaria among under-fives and prevalence of drug resistance markers in Igombe-Mwanza, north-western Tanzania.	Kamugisha E, Jing S, Minde M, Kataraihya J, Kongola G, Kironde F, Swedberg G.	Malar J. 2012 Feb 27;11:58. doi: 10.1186/1475-2875-11-58.	Included			PubMed
22453078	Large-scale survey for novel genotypes of Plasmodium falciparum chloroquine-resistance gene pfcrt.	Takahashi N, Tanabe K, Tsukahara T, Dzodzomenyo M, Dysoley L, Khamlome B, Sattabongkot J, Nakamura M, Sakurai M, Kobayashi J, Kaneko A, Endo H, Hombhanje F, Tsuboi T, Mita T.	Malar J. 2012 Mar 28;11:92. doi: 10.1186/1475-2875-11-92.	Included			PubMed
22463364	Genetic polymorphism of merozoite surface protein 2 and prevalence of K76T pfcrt mutation in Plasmodium falciparum field isolates from Congolese children with asymptomatic infections.	Koukouikila-Koussounda F, Malonga V, Mayengue PI, Ndounga M, Vouvoungui CJ, Ntoumi F.	Malar J. 2012 Apr 1;11:105. doi: 10.1186/1475-2875-11-105.	Included			PubMed
22498364	Molecular monitoring of Plasmodium falciparum drug susceptibility at the time of the introduction of artemisinin-based combination therapy in YaoundÃ©, Cameroon: implications for the future.	Menard S, Morlais I, Tahar R, Sayang C, Mayengue PI, Iriart X, Benoit-Vical F, Lemen B, Magnaval JF, Awono-Ambene P, Basco LK, Berry A.	Malar J. 2012 Apr 12;11:113. doi: 10.1186/1475-2875-11-113.	Included			PubMed
22641431	Changes in genotypes of Plasmodium falciparum human malaria parasite following withdrawal of chloroquine in Tiwi, Kenya.	Mang'era CM, Mbai FN, Omedo IA, Mireji PO, Omar SA.	Acta Trop. 2012 Sep;123(3):202-7. doi: 10.1016/j.actatropica.2012.05.007. Epub 2012 May 26.	Included			PubMed
22694921	Prevalence of molecular markers of Plasmodium falciparum drug resistance in Dakar, Senegal.	Wurtz N, Fall B, Pascual A, Diawara S, Sow K, Baret E, Diatta B, Fall KB, Mbaye PS, Fall F, DiÃ©mÃ© Y, Rogier C, Bercion R, Briolant S, Wade B, Pradines B.	Malar J. 2012 Jun 13;11:197. doi: 10.1186/1475-2875-11-197.	Included			PubMed
22706959	Evolution of the pfcrt T76 and pfmdr1 Y86 markers and chloroquine susceptibility 8 years after cessation of chloroquine use in Pikine, Senegal.	Ly O, Gueye PE, Deme AB, Dieng T, Badiane AS, Ahouidi AD, Diallo M, Bei AK, Wirth DF, Mboup S, Sarr O.	Parasitol Res. 2012 Oct;111(4):1541-6. Epub 2012 Jun 17.	Included			PubMed
22839209	Molecular epidemiology of drug resistance markers of Plasmodium falciparum in Yunnan Province, China.	Huang F, Tang L, Yang H, Zhou S, Liu H, Li J, Guo S.	Malar J. 2012 Jul 28;11:243.	Included			PubMed
22840888	Chloroquine-resistant malaria in travelers returning from Haiti after 2010 earthquake.	Gharbi M, Pillai DR, Lau R, Hubert V, Khairnar K, Existe A, Kendjo E, DahlstrÃ¶m S, GuÃ©rin PJ, Le Bras J; French National Reference Center for Imported Malaria Study.	Emerg Infect Dis. 2012 Aug;18(8):1346-9. doi: 10.3201/eid1808.111779.	Included			PubMed
22850519	Various pfcrt and pfmdr1 genotypes of Plasmodium falciparum cocirculate with P. malariae, P. ovale spp., and P. vivax in northern Angola.	FanÃ§ony C, Gamboa D, SebastiÃ£o Y, Hallett R, Sutherland C, Sousa-Figueiredo JC, Nery SV.	Antimicrob Agents Chemother. 2012 Oct;56(10):5271-7. doi: 10.1128/AAC.00559-12. Epub 2012 Jul 30.	Included			PubMed
22853645	The detection of pfcrt and pfmdr1 point mutations as molecular markers of chloroquine drug resistance, Pahang, Malaysia.	Atroosh WM, Al-Mekhlafi HM, Mahdy MA, Surin J.	Malar J. 2012 Aug 1;11:251. doi: 10.1186/1475-2875-11-251.	Included			PubMed
22898135	Therapeutic efficacy of artesunate in the treatment of uncomplicated Plasmodium falciparum malaria and anti-malarial, drug-resistance marker polymorphisms in populations near the China-Myanmar border.	Huang F, Tang L, Yang H, Zhou S, Sun X, Liu H.	Malar J. 2012 Aug 16;11:278. doi: 10.1186/1475-2875-11-278.	Included			PubMed
22904636	Molecular analysis of markers associated with chloroquine and sulfadoxine/pyrimethamine resistance in Plasmodium falciparum malaria parasites from southeastern CÃ´te-d'Ivoire by the time of Artemisinin-based Combination Therapy adoption in 2005.	Ako BA, Offianan AT, Johansson M, Penali LK, Nguetta SP, Sibley CH.	Infect Drug Resist. 2012;5:113-20. doi: 10.2147/IDR.S31409. Epub 2012 Aug 1.	Included			PubMed
22908898	The baseline distribution of malaria in the initial phase of elimination in Sabang Municipality, Aceh Province, Indonesia.	Asih PB, Rozi IE, Herdiana, Pratama NR, Hidayati AP, Marantina SS, Kosasih S, Chand K, Wangsamuda S, Rusdjy FA, Sumiwi ME, Imran A, Yuniarti T, Sianturi T, Nur J, Asnita, Bukhari, Barussanah C, Yani M, Ainun C, Jamil K, Mariam C, et al.	Malar J. 2012 Aug 21;11:291. doi: 10.1186/1475-2875-11-291.	Included			PubMed
22912697	A longitudinal trial comparing chloroquine as monotherapy or in combination with artesunate, azithromycin or atovaquone-proguanil to treat malaria.	Laufer MK, Thesing PC, Dzinjalamala FK, Nyirenda OM, Masonga R, Laurens MB, Stokes-Riner A, Taylor TE, Plowe CV.	PLoS One. 2012;7(8):e42284. doi: 10.1371/journal.pone.0042284. Epub 2012 Aug 17.	Included			PubMed
22927495	Assessment of the molecular marker of Plasmodium falciparum chloroquine resistance (Pfcrt) in Senegal after several years of chloroquine withdrawal.	Ndiaye M, Faye B, Tine R, Ndiaye JL, Lo A, Abiola A, Dieng Y, Ndiaye D, Hallett R, Alifrangis M, Gaye O.	Am J Trop Med Hyg. 2012 Oct;87(4):640-5. doi: 10.4269/ajtmh.2012.11-0709. Epub 2012 Aug 27.	Included			PubMed
22966778	Decreased prevalence of Plasmodium falciparum resistance markers to amodiaquine despite its wide scale use as ACT partner drug in Zanzibar.	FrÃ¶berg G, JÃ¶rnhagen L, Morris U, Shakely D, Msellem MI, Gil JP, BjÃ¶rkman A, MÃ¥rtensson A.	Malar J. 2012 Sep 11;11:321. doi: 10.1186/1475-2875-11-321.	Included			PubMed
22992214	Molecular surveillance for drug-resistant Plasmodium falciparum in clinical and subclinical populations from three border regions of Burma/Myanmar: cross-sectional data and a systematic review of resistance studies.	Brown T, Smith LS, Oo EK, Shawng K, Lee TJ, Sullivan D, Beyrer C, Richards AK.	Malar J. 2012 Sep 19;11:333. doi: 10.1186/1475-2875-11-333.	Included			PubMed
23153201	In vitro antimalarial susceptibility and molecular markers of drug resistance in Franceville, Gabon.	Zatra R, Lekana-douki JB, Lekoulou F, Bisvigou U, Ngoungou EB, Ndouo FS.	BMC Infect Dis. 2012 Nov 15;12:307. doi: 10.1186/1471-2334-12-307.	Included			PubMed
23208711	Efficacy of dihydroartemisinin-piperaquine for treatment of uncomplicated Plasmodium falciparum and Plasmodium vivax in Cambodia, 2008 to 2010	Leang, R.;Barrette, A.;Bouth, D. M.;Menard, D.;Abdur, R.;Duong, S.;Ringwald, P.	Antimicrob Agents Chemother	Included			PubMed
23220229	Detection of copy number variation and single nucleotide polymorphisms in genes involved in drug resistance and other phenotypic traits in P. falciparum clinical isolates collected from Uganda.	Kiwuwa MS, Byarugaba J, Wahlgren M, Kironde F.	Acta Trop. 2013 Mar;125(3):269-75. doi: 10.1016/j.actatropica.2012.11.013. Epub 2012 Dec 7.	Included			PubMed
23272998	Assessment of the therapeutic efficacy of artemether-lumefantrine in the treatment of uncomplicated Plasmodium falciparum malaria in northern KwaZulu-Natal: an observational cohort study.	Vaughan-Williams CH, Raman J, Raswiswi E, Immelman E, Reichel H, Gate K, Knight S.	Malar J. 2012 Dec 28;11:434. doi: 10.1186/1475-2875-11-434.	Included			PubMed
23287027	Mutation analysis in pfmdr1 and pfmrp1 as potential candidate genes for artemisinin resistance in Plasmodium falciparum clinical isolates 4years after implementation of artemisinin combination therapy in Iran.	Pirahmadi S, Zakeri S, Afsharpad M, Djadid ND.	Infect Genet Evol. 2013 Mar;14:327-34. doi: 10.1016/j.meegid.2012.12.014. Epub 2012 Dec 31.	Included			PubMed
23357175	Molecular monitoring of antimalarial drug resistance among Plasmodium falciparum field isolates from Odisha, India.	Das Sutar SK, Dhangadamajhi G, Kar SK, Ranjit M.	Acta Trop. 2013 Apr;126(1):84-7. doi: 10.1016/j.actatropica.2013.01.010. Epub 2013 Jan 25.	Included			PubMed
23382159	Rapid selection of Plasmodium falciparum chloroquine resistance transporter gene and multidrug resistance gene-1 haplotypes associated with past chloroquine and present artemether-lumefantrine use in Inhambane District, southern Mozambique.	Thomsen TT, Madsen LB, Hansson HH, TomÃ¡s EV, Charlwood D, Bygbjerg IC, Alifrangis M.	Am J Trop Med Hyg. 2013 Mar;88(3):536-41. doi: 10.4269/ajtmh.12-0525. Epub 2013 Feb 4.	Included			PubMed
23426929	High prevalence of asymptomatic malaria in a tribal population in eastern India.	Ganguly S, Saha P, Guha SK, Biswas A, Das S, Kundu PK, Maji AK.	J Clin Microbiol. 2013 May;51(5):1439-44. doi: 10.1128/JCM.03437-12. Epub 2013 Feb 20.	Included			PubMed
23458957	Efficacy of chloroquine for the treatment of uncomplicated Plasmodium falciparum malaria in Honduras.	Mejia Torres RE, Banegas EI, Mendoza M, Diaz C, Bucheli ST, Fontecha GA, Alam MT, Goldman I, Udhayakumar V, Zambrano JO.	Am J Trop Med Hyg. 2013 May;88(5):850-4. doi: 10.4269/ajtmh.12-0671. Epub 2013 Mar 4.	Included			PubMed
23497229	Prevalence of antifolate resistance mutations in Plasmodium falciparum isolates in Afghanistan.	Awab GR, Pukrittayakamee S, Jamornthanyawat N, Yamin F, Dondorp AM, Day NP, White NJ, Woodrow CJ, Imwong M.	Malar J. 2013 Mar 15;12:96. doi: 10.1186/1475-2875-12-96.	Included			PubMed
23506218	Temporal trends of molecular markers associated with artemether-lumefantrine tolerance/resistance in Bagamoyo district, Tanzania.	Malmberg M, Ngasala B, Ferreira PE, Larsson E, Jovel I, Hjalmarsson A, Petzold M, Premji Z, Gil JP, BjÃ¶rkman A, MÃ¥rtensson A.	Malar J. 2013 Mar 18;12:103. doi: 10.1186/1475-2875-12-103.	Included			PubMed
23509121	Association between prevalence of chloroquine resistance and unusual mutation in pfmdr-I and pfcrt genes in India.	Das S, Chakraborty SP, Hati AK, Roy S.	Am J Trop Med Hyg. 2013 May;88(5):828-34. doi: 10.4269/ajtmh.11-0795. Epub 2013 Mar 18.	Included			PubMed
23510231	Rapid diagnostic tests for molecular surveillance of Plasmodium falciparum malaria -assessment of DNA extraction methods and field applicability.	Morris U, Aydin-Schmidt B, Shakely D, MÃ¥rtensson A, JÃ¶rnhagen L, Ali AS, Msellem MI, Petzold M, Gil JP, Ferreira PE, BjÃ¶rkman A.	Malar J. 2013 Mar 19;12:106. doi: 10.1186/1475-2875-12-106.	Included			PubMed
23510258	Plasmodium falciparum susceptibility to anti-malarial drugs in Dakar, Senegal, in 2010: an ex vivo and drug resistance molecular markers study.	Fall B, Pascual A, Sarr FD, Wurtz N, Richard V, Baret E, DiÃ©mÃ© Y, Briolant S, Bercion R, Wade B, Tall A, Pradines B.	Malar J. 2013 Mar 20;12:107. doi: 10.1186/1475-2875-12-107.	Included			PubMed
23537170	Genetic diversity and signatures of selection of drug resistance in Plasmodium populations from both human and mosquito hosts in continental Equatorial Guinea.	Mendes C, Salgueiro P, Gonzalez V, Berzosa P, Benito A, do RosÃ¡rio VE, de Sousa B, Cano J, Arez AP.	Malar J. 2013 Mar 27;12:114. doi: 10.1186/1475-2875-12-114.	Included			PubMed
23617576	Prevalence of molecular markers of drug resistance in an area of seasonal malaria chemoprevention in children in Senegal.	Lo AC, Faye B, Ba el-H, Cisse B, Tine R, Abiola A, Ndiaye M, Ndiaye JL, Ndiaye D, Sokhna C, Gomis JF, Dieng Y, Faye O, Ndir O, Milligan P, Cairns M, Hallett R, Sutherland C, Gaye O.	Malar J. 2013 Apr 23;12:137. doi: 10.1186/1475-2875-12-137.	Included			PubMed
23621761	Increased pfmdr1 copy number in Plasmodium falciparum isolates from Suriname	Labadie-Bracho, M.;Adhin, M. R.	Trop Med Int Health	Included			PubMed
23634705	Prevalence of the molecular marker of Plasmodium falciparum resistance to chloroquine and sulphadoxine/pyrimethamine in Benin seven years after the change of malaria treatment policy.	OgouyÃ¨mi-Hounto A, Ndam NT, Kinde Gazard D, d'Almeida S, Koussihoude L, Ollo E, Azagnandji C, Bello M, Chippaux JP, Massougbodji A.	Malar J. 2013 May 1;12:147. doi: 10.1186/1475-2875-12-147.	Included			PubMed
23675533	The role of Pfmdr1 and Pfcrt in changing chloroquine, amodiaquine, mefloquine and lumefantrine susceptibility in western-Kenya P. falciparum samples during 2008-2011	Eyase, F. L.;Akala, H. M.;Ingasia, L.;Cheruiyot, A.;Omondi, A.;Okudo, C.;Juma, D.;Yeda, R.;Andagalu, B.;Wanja, E.;Kamau, E.;Schnabel, D.;Bulimo, W.;Waters, N. C.;Walsh, D. S.;Johnson, J. D.	PLoS One	Included			PubMed
23697703	Plasmodium falciparum with multidrug resistance 1 gene duplications, Senegal	Pascual, A.;Fall, B.;Wurtz, N.;Fall, M.;Camara, C.;Nakoulima, A.;Baret, E.;Diatta, B.;Wade, B.;Briolant, S.;Pradines, B.	Emerg Infect Dis	Included			PubMed
23836177	The polymorphic linker domain of pfmdr1 is associated with resistance-conferring mutations in Plasmodium falciparum populations from East and West Africa	Okombo, J.;Zongo, I.;Gadalla, N.;Bousema, T.;Beshir, K. B.;Roper, C.;Hallett, R.;Ochola-Oyier, L. I.;Sutherland, C. J.	Antimicrob Agents Chemother	Included			PubMed
23836573	Molecular surveillance as monitoring tool for drug-resistant Plasmodium falciparum in Suriname.	Adhin MR, Labadie-Bracho M, Bretas G.	Am J Trop Med Hyg. 2013 Aug;89(2):311-6. doi: 10.4269/ajtmh.12-0695. Epub 2013 Jul 8.	Included			PubMed
23855834	Genetic diversity of Plasmodium falciparum and distribution of drug resistance haplotypes in Yemen.	Al-Hamidhi S, Mahdy MA, Al-Hashami Z, Al-Farsi H, Al-Mekhlafi AM, Idris MA, Beja-Pereira A, Babiker HA.	Malar J. 2013 Jul 15;12(1):244. [Epub ahead of print]	Included			PubMed
23870667	Selection of pfdhfr/pfdhps alleles and declining artesunate/sulphadoxine-pyrimethamine efficacy against Plasmodium falciparum eight years after deployment in eastern Sudan.	Gadalla NB, Abdallah TM, Atwal S, Sutherland CJ, Adam I.	Malar J. 2013 Jul 19;12:255. doi: 10.1186/1475-2875-12-255.	Included			PubMed
23893800	[Prevalence of Plasmodium falciparum, anemia and molecular markers of chloroquine and sulfadoxine-pyrimethamine resistance in delivered women in Fana, Mali]	Doumbo, S.;Ongoiba, O. A.;Doumtabe, D.;Dara, A.;Ouologuem, T. D.;Kayentao, K.;Djimde, A.;Traore, B.;Doumbo, O. K.	Bull Soc Pathol Exot	Included			PubMed
23898808	Identification of resistance of Plasmodium falciparum to artesunate-mefloquine combination in an area along the Thai-Myanmar border: integration of clinico-parasitological response, systemic drug exposure, and in vitro parasite sensitivity	Na-Bangchang, K.;Muhamad, P.;Ruaengweerayut, R.;Chaijaroenkul, W.;Karbwang, J.	Malar J	Included			PubMed
23906615	Mutant Plasmodium falciparum chloroquine resistance transporter in Hodeidah, Yemen: Association with parasitologic indices and treatment-seeking behaviors.	Abdul-Ghani R, Farag HF, Allam AF, Shawky SM, Al-Mekhlafi AM.	Acta Trop. 2013 Dec;128(3):473-8. doi: 10.1016/j.actatropica.2013.07.010. Epub 2013 Jul 29.	Included			PubMed
23939897	Ex vivo susceptibility of Plasmodium falciparum to antimalarial drugs in western, northern, and eastern Cambodia, 2011-2012: association with molecular markers	Lim, P.;Dek, D.;Try, V.;Eastman, R. T.;Chy, S.;Sreng, S.;Suon, S.;Mao, S.;Sopha, C.;Sam, B.;Ashley, E. A.;Miotto, O.;Dondorp, A. M.;White, N. J.;Su, X. Z.;Char, M. C.;Anderson, J. M.;Amaratunga, C.;Menard, D.;Fairhurst, R. M.	Antimicrob Agents Chemother	Included			PubMed
23988011	A comprehensive survey of polymorphisms conferring anti-malarial resistance in Plasmodium falciparum across Pakistan.	Khattak AA, Venkatesan M, Jacob CG, Artimovich EM, Nadeem MF, Nighat F, Hombhanje F, Mita T, Malik SA, Plowe CV.	Malar J. 2013 Aug 29;12(1):300. doi: 10.1186/1475-2875-12-300.	Included			PubMed
24028570	Culture-adapted Plasmodium falciparum isolates from UK travellers: in vitro drug sensitivity, clonality and drug resistance markers	van Schalkwyk, D. A.;Burrow, R.;Henriques, G.;Gadalla, N. B.;Beshir, K. B.;Hasford, C.;Wright, S. G.;Ding, X. C.;Chiodini, P. L.;Sutherland, C. J.	Malar J	Included			PubMed
24060234	Importation of chloroquine-resistant Plasmodium falciparum by Guatemalan peacekeepers returning from the Democratic Republic of the Congo	Juliao, P. C.;Sosa, S.;Gonzalez, L. D.;Padilla, N.;Ortiz, L.;Goldman, I.;Udhayakumar, V.;Lindblade, K. A.	Malar J	Included			PubMed
24092656	Occurrence of multiple chloroquine-resistant Pfcrt haplotypes and emergence of the S(agt)VMNT type in Cameroonian Plasmodium falciparum.	Ngassa Mbenda HG, Das A.	J Antimicrob Chemother. 2013 Oct 3. [Epub ahead of print]	Included			PubMed
24093782	Polymorphic patterns of pfcrt and pfmdr1 in Plasmodium falciparum isolates along the Thai-Myanmar border.	Muhamad P, Chaijaroenkul W, Phompradit P, Rueangweerayut R, Tippawangkosol P, Na-Bangchang K.	Asian Pac J Trop Biomed. 2013 Dec;3(12):931-5. doi: 10.1016/S2221-1691(13)60181-1.	Included			PubMed
24100489	Plasmodium falciparum polymorphisms associated with ex vivo drug susceptibility and clinical effectiveness of artemisinin-based combination therapies in Benin.	DahlstrÃ¶m S, Aubouy A, MaÃ¯ga-AscofarÃ© O, Faucher JF, Wakpo A, EzinmÃ¨gnon S, Massougbodji A, HouzÃ© P, Kendjo E, Deloron P, Le Bras J, HouzÃ© S.	Antimicrob Agents Chemother. 2013 Oct 7. [Epub ahead of print]	Included			PubMed
24157593	Analyses of genetic variations at microsatellite loci present in-and-around the Pfcrt gene in Indian Plasmodium falciparum	Chauhan, K.;Pande, V.;Das, A.	Infect Genet Evol	Included			PubMed
24172030	Increased pfmdr1 gene copy number and the decline in pfcrt and pfmdr1 resistance alleles in Ghanaian Plasmodium falciparum isolates after the change of anti-malarial drug treatment policy.	Duah NO, Matrevi SA, de Souza DK, Binnah DD, Tamakloe MM, Opoku VS, Onwona CO, Narh CA, Quashie NB, Abuaku B, Duplessis C, Kronmann KC, Koram KA.	Malar J. 2013 Oct 30;12(1):377. [Epub ahead of print]	Included			PubMed
24225351	Low prevalence of the molecular markers of Plasmodium falciparum resistance to chloroquine and sulphadoxine/pyrimethamine in asymptomatic children in northern Benin.	OgouyÃ¨mi-Hounto A, Ndam NT, FadÃ©gnon G, Azagnandji C, Bello M, Moussiliou A, Chippaux JP, Kinde Gazard D, Massougbodji A.	Malar J. 2013 Nov 13;12(1):413. [Epub ahead of print]	Included			PubMed
24225406	Trends in chloroquine resistance marker, Pfcrt-K76T mutation ten years after chloroquine withdrawal in Tanzania.	Mohammed A, Ndaro A, Kalinga A, Manjurano A, Mosha JF, Mosha DF, van Zwetselaar M, Koenderink JB, Mosha FW, Alifrangis M, Reyburn H, Roper C, Kavishe RA.	Malar J. 2013 Nov 14;12(1):415. [Epub ahead of print]	Included			PubMed
24252305	Survey of Plasmodium falciparum multidrug resistance-1 and chloroquine resistance transporter alleles in Haiti	Elbadry, M. A.;Existe, A.;Victor, Y. S.;Memnon, G.;Fukuda, M.;Dame, J. B.;Yowell, C. A.;Okech, B. A.	Malar J	Included			PubMed
24314037	Changes in drug sensitivity and anti-malarial drug resistance mutations over time among Plasmodium falciparum parasites in Senegal	Van Tyne, D.;Dieye, B.;Valim, C.;Daniels, R. F.;Sene, P. D.;Lukens, A. K.;Ndiaye, M.;Bei, A. K.;Ndiaye, Y. D.;Hamilton, E. J.;Ndir, O.;Mboup, S.;Volkman, S. K.;Wirth, D. F.;Ndiaye, D.	Malar J	Included			PubMed
24354640	Selection for chloroquine-sensitive Plasmodium falciparum by wild Anopheles arabiensis in Southern Zambia	Mharakurwa, S.;Sialumano, M.;Liu, K.;Scott, A.;Thuma, P.	Malar J	Included			PubMed
24359280	Assessment of pfcrt 72-76 haplotypes eight years after chloroquine withdrawal in Kinshasa, Democratic Republic of Congo	Mvumbi, D. M.;Boreux, R.;Sacheli, R.;Lelo, M.;Lengu, B.;Nani-Tuma, S.;Melin, P.;Ntumba, K.;Lunganza, K.;DeMol, P.;Hayette, M. P.	Malar J	Included			PubMed
24446524	Differential Prevalence of Transporter Polymorphisms in Symptomatic and Asymptomatic Falciparum Malaria Infections in Uganda	Tukwasibwe, S.;Mugenyi, L.;Mbogo, G. W.;Nankoberanyi, S.;Maiteki-Sebuguzi, C.;Joloba, M. L.;Nsobya, S. L.;Staedke, S. G.;Rosenthal, P. J.	J Infect Dis	Included			PubMed
24581308	Plasmodium vivax and Plasmodium falciparum ex vivo susceptibility to anti-malarials and gene characterization in Rondonia, West Amazon, Brazil	Aguiar, A. C.;Pereira, D. B.;Amaral, N. S.;De Marco, L.;Krettli, A. U.	Malar J	Included			PubMed
24610872	Comparative Impacts Over 5 Years of Artemisinin-Based Combination Therapies on Plasmodium falciparum Polymorphisms That Modulate Drug Sensitivity in Ugandan Children	Conrad, M. D.;LeClair, N.;Arinaitwe, E.;Wanzira, H.;Kakuru, A.;Bigira, V.;Muhindo, M.;Kamya, M. R.;Tappero, J. W.;Greenhouse, B.;Dorsey, G.;Rosenthal, P. J.	J Infect Dis	Included			PubMed
24629020	Validation of the ligase detection reaction fluorescent microsphere assay for the detection of Plasmodium falciparum resistance mediating polymorphisms in Uganda	Nankoberanyi, S.;Mbogo, G. W.;LeClair, N. P.;Conrad, M. D.;Tumwebaze, P.;Tukwasibwe, S.;Kamya, M. R.;Tappero, J.;Nsobya, S. L.;Rosenthal, P. J.	Malar J	Included			PubMed
24657918	Single nucleotide polymorphisms in Plasmodium falciparum V type H(+) pyrophosphatase gene (pfvp2) and their associations with pfcrt and pfmdr1 polymorphisms	Jovel, I. T.;Ferreira, P. E.;Veiga, M. I.;Malmberg, M.;Martensson, A.;Kaneko, A.;Zakeri, S.;Murillo, C.;Nosten, F.;Bjorkman, A.;Ursing, J.	Infect Genet Evol	Included			PubMed
24670242	Distribution of pfmdr1 polymorphisms in Plasmodium falciparum isolated from Southern Thailand	Mungthin, M.;Intanakom, S.;Suwandittakul, N.;Suida, P.;Amsakul, S.;Sitthichot, N.;Thammapalo, S.;Leelayoova, S.	Malar J	Included			PubMed
24674605	High prevalence of pfcrt-CVIET haplotype in isolates from asymptomatic and symptomatic patients in south-central Oromia, Ethiopia	Golassa, L.;Enweji, N.;Erko, B.;Aseffa, A.;Swedberg, G.	Malar J	Included			PubMed
24723474	Return of Widespread Chloroquine-Sensitive Plasmodium falciparum to Malawi	Frosch, A. E.;Laufer, M. K.;Mathanga, D. P.;Takala-Harrison, S.;Skarbinski, J.;Claassen, C. W.;Dzinjalamala, F. K.;Plowe, C. V.	J Infect Dis	Included			PubMed
24727053	High prevalence of PfCRT K76T mutation in Plasmodium falciparum isolates in Ghana	Afoakwah, R.;Boampong, J. N.;Egyir-Yawson, A.;Nwaefuna, E. K.;Verner, O. N.;Asare, K. K.	Acta Trop	Included			PubMed
24732459	A cross-sectional survey of Plasmodium falciparum pfcrt mutant haplotypes in the Democratic Republic of Congo	Antonia, A. L.;Taylor, S. M.;Janko, M.;Emch, M.;Tshefu, A. K.;Meshnick, S. R.	Am J Trop Med Hyg	Included			PubMed
24733476	Selection of Drug Resistance-Mediating Plasmodium falciparum Genetic Polymorphisms by Seasonal Malaria Chemoprevention in Burkina Faso	Some, A. F.;Zongo, I.;Compaore, Y. D.;Sakande, S.;Nosten, F.;Ouedraogo, J. B.;Rosenthal, P. J.	Antimicrob Agents Chemother	Included			PubMed
24752268	Polymorphisms in Pfmdr1, Pfcrt, and Pfnhe1 Genes Are Associated with Reduced In Vitro Activities of Quinine in Plasmodium falciparum Isolates from Western Kenya	Cheruiyot, J.;Ingasia, L. A.;Omondi, A. A.;Juma, D. W.;Opot, B. H.;Ndegwa, J. M.;Mativo, J.;Cheruiyot, A. C.;Yeda, R.;Okudo, C.;Muiruri, P.;Bidii, N. S.;Chebon, L. J.;Angienda, P. O.;Eyase, F. L.;Johnson, J. D.;Bulimo, W. D.;Andagalu, B.;Akala, H. M.;Kamau, E.	Antimicrob Agents Chemother	Included			PubMed
24833911	Gold mining areas in Suriname: reservoirs of malaria resistance?	Adhin, M. R.;Labadie-Bracho, M.;Vreden, S.	Infect Drug Resist	Included			PubMed
24885535	Characterization of drug resistance associated genetic polymorphisms among Plasmodium falciparum field isolates in Ujjain, Madhya Pradesh, India	Pathak, A.;Martensson, A.;Gawariker, S.;Mandliya, J.;Sharma, A.;Diwan, V.;Ursing, J.	Malar J	Included			PubMed
24911283	DNA sequence polymorphisms of the pfmdr1 gene and association of mutations with the pfcrt gene in Indian Plasmodium falciparum isolates	Chauhan, K.;Pande, V.;Das, A.	Infect Genet Evol	Included			PubMed
24916876	Pfcrt mutant haplotypes may not correspond with chloroquine resistance	Goswami, D.;Dhiman, S.;Rabha, B.;Kumar, D.;Baruah, I.;Sharma, D. K.;Veer, V.	J Infect Dev Ctries	Included			PubMed
24964730	Return of chloroquine-sensitive Plasmodium falciparum parasites and emergence of chloroquine-resistant Plasmodium vivax in Ethiopia	Kebede, S.;Medhin, G.;Berhe, N.;Teklehaymanot, T.;Gebru, T.;Clause, R.;Velavan, T. P.;Aseffa, A.	Malar J	Included			PubMed
24994911	Directional selection at the pfmdr1, pfcrt, pfubp1 and pfap2mu loci of Plasmodium falciparum in Kenyan children treated with ACT	Henriques, G.;Hallett, R. L.;Beshir, K. B.;Gadalla, N. B.;Johnson, R. E.;Burrow, R.;van Schalkwyk, D. A.;Sawa, P.;Omar, S. A.;Clark, T. G.;Bousema, T.;Sutherland, C. J.	J Infect Dis	Included			PubMed
25007802	Surveillance of artemether-lumefantrine associated Plasmodium falciparum multidrug resistance protein-1 gene polymorphisms in Tanzania	Kavishe, R. A.;Paulo, P.;Kaaya, R. D.;Kalinga, A.;van Zwetselaar, M.;Chilongola, J.;Roper, C.;Alifrangis, M.	Malar J	Included			PubMed
25049252	Ex vivo activity of endoperoxide antimalarials, including artemisone and arterolane, against multidrug resistant Plasmodium falciparum isolates from Cambodia	Lanteri, C. A.;Chaorattanakawee, S.;Lon, C.;Saunders, D. L.;Rutvisuttinunt, W.;Yingyuen, K.;Bathurst, I.;Ding, X. C.;Tyner, S. D.	Antimicrob Agents Chemother	Included			PubMed
25070111	Double mutation in the pfmdr1 gene is associated with emergence of chloroquine-resistant Plasmodium falciparum malaria in Eastern India.	Das S, Mahapatra SK, Tripathy S, Chattopadhyay S, Dash SK, Mandal D, Das B, Hati AK, Roy S.	Antimicrob Agents Chemother. 2014 Oct;58(10):5909-15. doi: 10.1128/AAC.02762-14. Epub 2014 Jul 28.	Included			PubMed
25075788	A four-year surveillance program for detection of Plasmodium falciparum chloroquine resistance in Honduras.	Fontecha GA, Sanchez AL, Mendoza M, Banegas E, MejÃ­a-Torres RE.	Mem Inst Oswaldo Cruz. 2014 Jul;109(4):492-3.	Included			PubMed
25098280	Prevalence of pfmdr1 alleles associated with artemether-lumefantrine tolerance/resistance in Maputo before and after the implementation of artemisinin-based combination therapy.	Lobo E, de Sousa B, Rosa S, Figueiredo P, Lobo L, Pateira S, Fernandes N, Nogueira F.	Malar J. 2014 Aug 6;13:300. doi: 10.1186/1475-2875-13-300.	Included			PubMed
25105963	Correlation of molecular markers, Pfmdr1-N86Y and Pfcrt-K76T, with in vitro chloroquine resistant Plasmodium falciparum, isolated in the malaria endemic states of Assam and Arunachal Pradesh, Northeast India.	Shrivastava SK, Gupta RK, Mahanta J, Dubey ML.	PLoS One. 2014 Aug 8;9(8):e103848. doi: 10.1371/journal.pone.0103848. eCollection 2014.	Included			PubMed
25155586	Plasmodium falciparum and Plasmodium vivax genotypes and efficacy of intermittent preventive treatment in Papua New Guinea.	Barnadas C, Senn N, Iga J, Timinao L, Javati S, Malau E, Rarau P, Reeder JC, Siba P, Karunajeewa H, Zimmerman PA, Davis TM, Mueller I.	Antimicrob Agents Chemother. 2014 Nov;58(11):6958-61. doi: 10.1128/AAC.03323-14. Epub 2014 Aug 25.	Included			PubMed
25183026	Absence of the human CYP2C8*3 allele in Ugandan children exposed to Plasmodium falciparum malaria.	Paganotti GM, Cosentino V, Russo G, Tabacchi F, Gramolelli S, Coluzzi M, Romano R.	Infect Genet Evol. 2014 Oct;27:432-5. doi: 10.1016/j.meegid.2014.08.011. Epub 2014 Aug 23.	Included			PubMed
25184337	Molecular evidence of increased resistance to anti-folate drugs in Plasmodium falciparum in North-East India: a signal for potential failure of artemisinin plus sulphadoxine-pyrimethamine combination therapy.	Mohapatra PK, Sarma DK, Prakash A, Bora K, Ahmed MA, Sarma B, Goswami BK, Bhattacharyya DR, Mahanta J.	PLoS One. 2014 Sep 3;9(9):e105562. doi: 10.1371/journal.pone.0105562. eCollection 2014.	Included			PubMed
25199781	Role of Pfmdr1 in in vitro Plasmodium falciparum susceptibility to chloroquine, quinine, monodesethylamodiaquine, mefloquine, lumefantrine, and dihydroartemisinin.	Wurtz N, Fall B, Pascual A, Fall M, Baret E, Camara C, Nakoulima A, Diatta B, Fall KB, Mbaye PS, DiÃ©mÃ© Y, Bercion R, Wade B, Pradines B.	Antimicrob Agents Chemother. 2014 Dec;58(12):7032-40. doi: 10.1128/AAC.03494-14. Epub 2014 Sep 8.	Included			PubMed
25239550	Analysis of polymorphisms in Plasmodium falciparum genes related to drug resistance: a survey over four decades under different treatment policies in Brazil.	Inoue J, Lopes D, do RosÃ¡rio V, Machado M, Hristov AD, Lima GF, Costa-Nascimento MJ, Segurado AC, Di Santi SM.	Malar J. 2014 Sep 19;13:372. doi: 10.1186/1475-2875-13-372.	Included			PubMed
25318907	Genetic mutations in pfcrt and pfmdr1 at the time of artemisinin combination therapy introduction in South Pacific islands of Vanuatu and Solomon Islands.	Gresty KJ, Gray KA, Bobogare A, Taleo G, Hii J, Wini L, Cheng Q, Waters NC.	Malar J. 2014 Oct 15;13:406. doi: 10.1186/1475-2875-13-406.	Included			PubMed
25336725	Clonal outbreak of Plasmodium falciparum infection in eastern Panama.	Obaldia N 3rd, Baro NK, Calzada JE, Santamaria AM, Daniels R, Wong W, Chang HH, Hamilton EJ, Arevalo-Herrera M, Herrera S, Wirth DF, Hartl DL, Marti M, Volkman SK.	J Infect Dis. 2015 Apr 1;211(7):1087-96. doi: 10.1093/infdis/jiu575. Epub 2014 Oct 21.	Included			PubMed
25348116	High prevalence of pfmdr1 N86Y and Y184F mutations in Plasmodium falciparum isolates from Bioko Island, Equatorial Guinea.	Li J, Chen J, Xie D, Monte-Nguba SM, Eyi JU, Matesa RA, Obono MM, Ehapo CS, Yang L, Lu D, Yang H, Yang HT, Lin M.	Pathog Glob Health. 2014 Oct;108(7):339-43. doi: 10.1179/2047773214Y.0000000158. Epub 2014 Oct 27.	Included			PubMed
25348538	Evaluation of antimalarial resistance marker polymorphism in returned migrant workers in China.	Feng J, Li J, Yan H, Feng X, Xia Z.	Antimicrob Agents Chemother. 2015 Jan;59(1):326-30. doi: 10.1128/AAC.04144-14. Epub 2014 Oct 27.	Included			PubMed
25395861	Five-year tracking of Plasmodium falciparum allele frequencies in a holoendemic area with indistinct seasonal transitions.	Akala HM, Achieng AO, Eyase FL, Juma DW, Ingasia L, Cheruiyot AC, Okello C, Omariba D, Owiti EA, Muriuki C, Yeda R, Andagalu B, Johnson JD, Kamau E.	J Multidiscip Healthc. 2014 Nov 6;7:515-23. doi: 10.2147/JMDH.S67252. eCollection 2014.	Included			PubMed
25403659	In vivo selection of Plasmodium falciparum Pfcrt and Pfmdr1 variants by artemether-lumefantrine and dihydroartemisinin-piperaquine in Burkina Faso.	Baraka V, Tinto H, Valea I, Fitzhenry R, Delgado-Ratto C, Mbonye MK, Van Overmeir C, Rosanas-Urgell A, Van Geertruyden JP, D'Alessandro U, Erhart A.	Antimicrob Agents Chemother. 2015 Jan;59(1):734-7. doi: 10.1128/AAC.03647-14. Epub 2014 Nov 17.	Included			PubMed
25405214	Genetic profiling of the Plasmodium falciparum population using antigenic molecular markers.	Gupta P, Singh R, Khan H, Raza A, Yadavendu V, Bhatt RM, Singh V.	ScientificWorldJournal. 2014;2014:140867. doi: 10.1155/2014/140867. Epub 2014 Oct 22.	Included			PubMed
25421474	Temporal and seasonal changes of genetic polymorphisms associated with altered drug susceptibility to chloroquine, lumefantrine, and quinine in Guinea-Bissau between 2003 and 2012.	Jovel IT, Kofoed PE, Rombo L, Rodrigues A, Ursing J.	Antimicrob Agents Chemother. 2015 Feb;59(2):872-9. doi: 10.1128/AAC.03554-14. Epub 2014 Nov 24.	Included			PubMed
25425434	Efficacy and safety of a combination of azithromycin and chloroquine for the treatment of uncomplicated Plasmodium falciparum malaria in two multi-country randomised clinical trials in African adults.	Sagara I, Oduro AR, Mulenga M, Dieng Y, Ogutu B, Tiono AB, Mugyenyi P, Sie A, Wasunna M, Kain KC, DjimdÃ© AA, Sarkar S, Chandra R, Robbins J, Dunne MW.	Malar J. 2014 Nov 25;13:458. doi: 10.1186/1475-2875-13-458.	Included			PubMed
25506465	Low Prevalence of Pfcrt Resistance Alleles among Patients with Uncomplicated Falciparum Malaria in Niger Six Years after Chloroquine Withdrawal.	Salissou A, Zamanka H, Biyghe Binze B, RiviÃ¨re T, Tichit M, Ibrahim ML, Fandeur T.	Malar Res Treat. 2014;2014:614190. doi: 10.1155/2014/614190. Epub 2014 Nov 23.	Included			PubMed
25516825	Temporal trends in prevalence of Plasmodium falciparum drug resistance alleles over two decades of changing antimalarial policy in coastal Kenya.	Okombo J, Kamau AW, Marsh K, Sutherland CJ, Ochola-Oyier LI.	Int J Parasitol Drugs Drug Resist. 2014 Aug 7;4(3):152-63. doi: 10.1016/j.ijpddr.2014.07.003. eCollection 2014 Dec.	Included			PubMed
25574497	Full-length sequence analysis of chloroquine resistance transporter gene in Plasmodium falciparum isolates from Sabah, Malaysia.	Tan LL, Lau TY, Timothy W, Prabakaran D.	ScientificWorldJournal. 2014;2014:935846. doi: 10.1155/2014/935846. Epub 2014 Oct 28.	Included			PubMed
25626445	Temporal changes in Plasmodium falciparum anti-malarial drug sensitivity in vitro and resistance-associated genetic mutations in isolates from Papua New Guinea.	Koleala T, Karl S, Laman M, Moore BR, Benjamin J, Barnadas C, Robinson LJ, Kattenberg JH, Javati S, Wong RP, Rosanas-Urgell A, Betuela I, Siba PM, Mueller I, Davis TM.	Malar J. 2015 Jan 28;14:37. doi: 10.1186/s12936-015-0560-3.	Included			PubMed
25655315	Analysis of major genome loci underlying artemisinin resistance and pfmdr1 copy number in pre- and post-ACTs in western Kenya.	Ngalah BS, Ingasia LA, Cheruiyot AC, Chebon LJ, Juma DW, Muiruri P, Onyango I, Ogony J, Yeda RA, Cheruiyot J, Mbuba E, Mwangoka G, Achieng AO, Ng'ang'a Z, Andagalu B, Akala HM, Kamau E.	Sci Rep. 2015 Feb 6;5:8308. doi: 10.1038/srep08308.	Included			PubMed
25691632	Amplification of pfmdr1, pfcrt, pvmdr1, and K13 propeller polymorphisms associated with Plasmodium falciparum and Plasmodium vivax isolates from the China-Myanmar border.	Feng J, Zhou D, Lin Y, Xiao H, Yan H, Xia Z.	Antimicrob Agents Chemother. 2015 May;59(5):2554-9. doi: 10.1128/AAC.04843-14. Epub 2015 Feb 17.	Included			PubMed
25706423	Polymorphisms of the Pfatpase 6 and Pfcrt gene and their relationship with the in vitro susceptibility to dihydroartemisinin and chloroquine of Plasmodium falciparum isolates from Abobo, CÃ´te d'Ivoire.	Bla BK, Yavo W, TrÃ©bissou J, KiprÃ© RG, Yapi FH, N'guessan JD, Djaman JA.	Ann Parasitol. 2014;60(4):259-66.	Included			PubMed
25712365	Decreasing pfmdr1 copy number suggests that Plasmodium falciparum in Western Cambodia is regaining in vitro susceptibility to mefloquine.	Lim P, Dek D, Try V, Sreng S, Suon S, Fairhurst RM.	Antimicrob Agents Chemother. 2015 May;59(5):2934-7. doi: 10.1128/AAC.05163-14. Epub 2015 Feb 23.	Included			PubMed
25889220	Assessment of molecular markers for anti-malarial drug resistance after the introduction and scale-up of malaria control interventions in western Kenya.	Shah M, Omosun Y, Lal A, Odero C, Gatei W, Otieno K, Gimnig JE, ter Kuile F, Hawley WA, Nahlen B, Kariuki S, Walker E, Slutsker L, Hamel M, Shi YP.	Malar J. 2015 Feb 14;14:75. doi: 10.1186/s12936-015-0588-4.	Included			PubMed
25889865	Molecular epidemiology of drug-resistant Plasmodium falciparum in Benguela province, Angola.	Foumane Ngane V, Allico Djaman J, Culeux C, Piette N, Carnevale P, Besnard P, Fortes F, Basco LK, Tahar R.	Malar J. 2015 Mar 14;14:113. doi: 10.1186/s12936-015-0634-2.	Included			PubMed
25890383	Prevalence of Plasmodium falciparum anti-malarial resistance-associated polymorphisms in pfcrt, pfmdr1 and pfnhe1 in Muheza, Tanzania, prior to introduction of artemisinin combination therapy.	Gadalla NB, Tavera G, Mu J, Kabyemela ER, Fried M, Duffy PE, SÃ¡ JM, Wellems TE.	Malar J. 2015 Mar 25;14:129. doi: 10.1186/s12936-015-0642-2.	Included			PubMed
25897626	Molecular Epidemiology of Plasmodium falciparum Malaria Outbreak, Tumbes, Peru, 2010-2012.	Baldeviano GC, Okoth SA, Arrospide N, Gonzalez RV, SÃ¡nchez JF, Macedo S, Conde S, Tapia LL, Salas C, Gamboa D, Herrera Y, Edgel KA, Udhayakumar V, Lescano AG.	Emerg Infect Dis. 2015 May;21(5):797-803. doi: 10.3201/eid2105.141427.	Included			PubMed
25928117	Persistence of chloroquine-resistant haplotypes of Plasmodium falciparum in children with uncomplicated Malaria in Lagos, Nigeria, four years after change of chloroquine as first-line antimalarial medicine.	Oladipo OO, Wellington OA, Sutherland CJ.	Diagn Pathol. 2015 Apr 28;10:41. doi: 10.1186/s13000-015-0276-2.	Included			PubMed
25986047	Molecular markers of anti-malarial drug resistance in southwest Ethiopia over time: regional surveillance from 2006 to 2013.	Heuchert A, Abduselam N, Zeynudin A, Eshetu T, LÃ¶scher T, Wieser A, Pritsch M, Berens-Riha N.	Malar J. 2015 May 19;14:208. doi: 10.1186/s12936-015-0723-2.	Included			PubMed
26001972	Survey of chloroquine-resistant mutations in the Plasmodium falciparum pfcrt and pfmdr-1 genes in Hadhramout, Yemen.	Bamaga OA, Mahdy MA, Lim YA.	Acta Trop. 2015 Sep;149:59-63. doi: 10.1016/j.actatropica.2015.05.013. Epub 2015 May 19.	Included			PubMed
26113507	Monitoring artemisinin resistance in Plasmodium falciparum: comparison of parasite clearance time by microscopy and real-time PCR and evaluation of mutations in Pfatpase6 gene in Odisha state of India.	Gupta R, Mishra N, Kumar A, Rana R, Srivastava B, Tyagi PK, Anvikar AR, Valecha N.	Parasitol Res. 2015 Sep;114(9):3487-96. doi: 10.1007/s00436-015-4577-x. Epub 2015 Jun 27.	Included			PubMed
26152336	Identification of large variation in pfcrt, pfmdr-1 and pfubp-1 markers in Plasmodium falciparum isolates from Ethiopia and Tanzania.	Golassa L, Kamugisha E, Ishengoma DS, Baraka V, Shayo A, Baliraine FN, Enweji N, Erko B, Aseffa A, Choy A, Swedberg G.	Malar J. 2015 Jul 8;14:264. doi: 10.1186/s12936-015-0783-3.	Included			PubMed
26236581	Temporal trends in prevalence of Plasmodium falciparum molecular markers selected for by artemether-lumefantrine treatment in pre-ACT and post-ACT parasites in western Kenya.	Achieng AO, Muiruri P, Ingasia LA, Opot BH, Juma DW, Yeda R, Ngalah BS, Ogutu BR, Andagalu B, Akala HM, Kamau E.	Int J Parasitol Drugs Drug Resist. 2015 Dec;5(3):92-9. doi: 10.1016/j.ijpddr.2015.05.005.	Included			PubMed
26296743	Chloroquine sensitivity: diminished prevalence of chloroquine-resistant gene marker pfcrt-76 13Â years after cessation of chloroquine use in Msambweni, Kenya.	Kiarie WC, Wangai L, Agola E, Kimani FT, Hungu C.	Malar J. 2015 Aug 22;14(1):328. doi: 10.1186/s12936-015-0850-9.	Included			PubMed
26392510	In Vitro and Molecular Surveillance for Antimalarial Drug Resistance in Plasmodium falciparum Parasites in Western Kenya Reveals Sustained Artemisinin Sensitivity and Increased Chloroquine Sensitivity.	Lucchi NW, Komino F, Okoth SA, Goldman I, Onyona P, Wiegand RE, Juma E, Shi YP, Barnwell JW, Udhayakumar V, Kariuki S.	Antimicrob Agents Chemother. 2015 Dec;59(12):7540-7. doi: 10.1128/AAC.01894-15. Epub 2015 Sep 21.	Included			PubMed
26516402	Dynamic of plasmodium falciparum chloroquine resistance transporter gene Pfcrt K76T mutation five years after withdrawal of chloroquine in Burkina Faso.	Sondo P, Derra K, Tarnagda Z, Nakanabo SD, Zampa O, Kazienga A, Valea I, Sorgho H, Ouedraogo JB, Guiguemde TR, Tinto H.	Pan Afr Med J. 2015;21:101. doi: 10.11604/pamj.2015.21.101.6437.	Included			PubMed
26597254	Artesunate/Amodiaquine Versus Artemether/Lumefantrine for the Treatment of Uncomplicated Malaria in Uganda: A Randomized Trial.	Yeka A, Kigozi R, Conrad MD, Lugemwa M, Okui P, Katureebe C, Belay K, Kapella BK, Chang MA, Kamya MR, Staedke SG, Dorsey G, Rosenthal PJ.	J Infect Dis. 2016 Apr 1;213(7):1134-42. doi: 10.1093/infdis/jiv551. Epub 2015 Nov 23.	Included			PubMed
26623432	Pfcrt Gene in Plasmodium falciparum Field Isolates from Muzaffargarh, Pakistan.	Sahar S, Tanveer A, Ali A, Bilal H, Muhammad Saleem R.	J Arthropod Borne Dis. 2015 Dec;9(2):204-14.	Included			PubMed
26626127	Attenuation of Plasmodium falciparum in vitro drug resistance phenotype following culture adaptation compared to fresh clinical isolates in Cambodia.	Chaorattanakawee S, Lanteri CA, Sundrakes S, Yingyuen K, Gosi P, Chanarat N, Wongarunkochakorn S, Buathong N, Chann S, Kuntawunginn W, Arsanok M, Lin JT, Juliano JJ, Tyner SD, Char M, Lon C, Saunders DL.	Malar J. 2015 Dec 2;14(1):486. doi: 10.1186/s12936-015-1021-8.	Included			PubMed
26651993	Clonal population expansion in an outbreak of Plasmodium falciparum on the northwest coast of Ecuador.	SÃ¡enz FE, Morton LC, Okoth SA, Valenzuela G, Vera-Arias CA, VÃ©lez-Ãlvarez E, Lucchi NW, Castro LE, Udhayakumar V.	Malar J. 2015 Dec 10;13 Suppl 1:497. doi: 10.1186/s12936-015-1019-2.	Included			PubMed
26670642	Evaluation of artemether-lumefantrine efficacy in the treatment of uncomplicated malaria and its association with pfmdr1, pfatpase6 and K13-propeller polymorphisms in Luanda, Angola.	Kiaco K, Teixeira J, Machado M, do RosÃ¡rio V, Lopes D.	Malar J. 2015 Dec 16;14:504. doi: 10.1186/s12936-015-1018-3.	Included			PubMed
26774243	Dihydroartemisinin-piperaquine resistance in Plasmodium falciparum malaria in Cambodia: a multisite prospective cohort study.	Amaratunga C, Lim P, Suon S, Sreng S, Mao S, Sopha C, Sam B, Dek D, Try V, Amato R, Blessborn D, Song L, Tullo GS, Fay MP, Anderson JM, Tarning J, Fairhurst RM.	Lancet Infect Dis. 2016 Mar;16(3):357-65. doi: 10.1016/S1473-3099(15)00487-9. Epub 2016 Jan 8.	Included			PubMed
26808627	Assessment of Markers of Antimalarial Drug Resistance in Plasmodium falciparum Isolates from Pregnant Women in Lagos, Nigeria.	Agomo CO, Oyibo WA, Sutherland C, Hallet R, Oguike M.	PLoS One. 2016;11(1):e0146908. doi: 10.1371/journal.pone.0146908.	Included			PubMed
26875763	Molecular surveillance of antimalarial drug resistance related genes in Plasmodium falciparum isolates from Eritrea.	Menegon M, Nurahmed AM, Talha AA, Nour BY, Severini C.	Acta Trop. 2016 May;157:158-61. doi: 10.1016/j.actatropica.2016.02.007. Epub 2016 Feb 11.	Included			PubMed
26911145	K13 mutations and pfmdr1 copy number variation in Plasmodium falciparum malaria in Myanmar.	Win AA, Imwong M, Kyaw MP, Woodrow CJ, Chotivanich K, Hanboonkunupakarn B, Pukrittayakamee S.	Malar J. 2016 Feb 24;15(1):110. doi: 10.1186/s12936-016-1147-3.	Included			PubMed
26988711	Comparative assessment on the prevalence of mutation in the Plasmodium falciparum drug-resistant genes in two different ecotypes of Odisha state, India.	Kar NP, Chauhan K, Nanda N, Kumar A, Carlton JM, Das A.	Infect Genet Evol. 2016 Mar 14. doi:pii: S1567-1348(16)30083-1. 10.1016/j.meegid.2016.03.014. [Epub ahead of print]	Included			PubMed
27031231	Artesunate-Amodiaquine and Artemether-Lumefantrine Therapies and Selection of Pfcrt and Pfmdr1 Alleles in Nanoro, Burkina Faso.	Sondo P, Derra K, Diallo Nakanabo S, Tarnagda Z, Kazienga A, Zampa O, ValÃ©a I, Sorgho H, Owusu-Dabo E, OuÃ©draogo JB, GuiguemdÃ© TR, Tinto H.	PLoS One. 2016;11(3):e0151565. doi: 10.1371/journal.pone.0151565.	Included			PubMed
27031449	Asymptomatic falciparum malaria and genetic polymorphisms of Pfcrt K76T and Pfmdr1 N86Y among almajirai in northeast Nigeria.	Balogun ST, Sandabe UK, Bdliya DN, Adedeji WA, Okon KO, Fehintola FA.	J Infect Dev Ctries. 2015 Mar 31;10(3):290-7. doi: 10.3855/jidc.6853.	Included			PubMed
27080771	Mutational prevalence of chloroquine resistance transporter gene among Plasmodium falciparum field isolates in Assam and Arunachal Pradesh, India.	Sharma J, Soni M, Dutta P, Khan SA, Mahanta J.	Indian J Med Microbiol. 2016 Apr-Jun;34(2):193-7. doi: 10.4103/0255-0857.180298.	Included			PubMed
27084511	Examining Plasmodium falciparum and P. vivax clearance subsequent to antimalarial drug treatment in the Myanmar-China border area based on quantitative real-time polymerase chain reaction.	Lo E, Nguyen J, Oo W, Hemming-Schroeder E, Zhou G, Yang Z, Cui L, Yan G.	BMC Infect Dis. 2016 Apr 16;16(1):154. doi: 10.1186/s12879-016-1482-6.	Included			PubMed
27089479	Plasmodium falciparum K76T pfcrt Gene Mutations and Parasite Population Structure, Haiti, 2006-2009.	Charles M, Das S, Daniels R, Kirkman L, Delva GG, Destine R, Escalante A, Villegas L, Daniels NM, Shigyo K, Volkman SK, Pape JW, Golightly LM.	Emerg Infect Dis. 2016 May;22(5):786-93. doi: 10.3201/eid2205.150359.	Included			PubMed
27160572	Molecular mutation profile of pfcrt in Plasmodium falciparum isolates imported from Africa in Henan province.	Zhou RM, Zhang HW, Yang CY, Liu Y, Zhao YL, Li SH, Qian D, Xu BL.	Malar J. 2016 May 10;15(1):265. doi: 10.1186/s12936-016-1306-6.	Included			PubMed
27222806	Sequence analysis of pfcrt and pfmdr1 genes and its association with chloroquine resistance in Southeast Indian Plasmodium falciparum isolates.	Antony HA, Das S, Parija SC, Padhi S.	Genom Data. 2016 Apr 18;8:85-90. doi: 10.1016/j.gdata.2016.04.010. eCollection 2016 Jun.	Included			PubMed
27313266	Declining Efficacy of Artemisinin Combination Therapy Against P. Falciparum Malaria on the Thai-Myanmar Border (2003-2013): The Role of Parasite Genetic Factors.	Phyo AP, Ashley EA, Anderson TJC, Bozdech Z, Carrara VI, Sriprawat K, Nair S, White MM, Dziekan J, Ling C, Proux S, Konghahong K, Jeeyapant A, Woodrow CJ, Imwong M, McGready R, Lwin KM, Day NPJ, White NJ, Nosten F.	Clin Infect Dis. 2016 Sep 15;63(6):784-791. doi: 10.1093/cid/ciw388. Epub 2016 Jun 16.	Included			PubMed
27387549	Prevalence of anti-malarial resistance genes in Dakar, Senegal from 2013 to 2014.	Boussaroque A, Fall B, Madamet M, Wade KA, Fall M, Nakoulima A, Fall KB, Dionne P, Benoit N, Diatta B, DiemÃ© Y, Wade B, Pradines B.	Malar J. 2016 Jul 7;15(1):347. doi: 10.1186/s12936-016-1379-2.	Included			PubMed
27430541	Plasmodium falciparum Drug-Resistant Haplotypes and Population Structure in Postearthquake Haiti, 2010.	Morton LC, Huber C, Okoth SA, Griffing S, Lucchi N, Ljolje D, Boncy J, Oscar R, Townes D, McMorrow M, Chang MA, Udhayakumar V, Barnwell JW.	Am J Trop Med Hyg. 2016 Oct 5;95(4):811-816. Epub 2016 Jul 18.	Included			PubMed
27448953	Polymorphisms in Pfcrt and Pfmdr-1 genes after five years withdrawal of chloroquine for the treatment of Plasmodium falciparum malaria in West Bengal, India.	Chatterjee M, Ganguly S, Saha P, Guha SK, Basu N, Bera DK, Maji AK.	Infect Genet Evol. 2016 Oct;44:281-5. doi: 10.1016/j.meegid.2016.07.021. Epub 2016 Jul 20.	Included			PubMed
27478699	Different patterns of pfcrt and pfmdr1 polymorphism in Plasmodium falciparum isolates from Tehama region, Yemen.	Atroosh WM, Al-Mekhlafi HM, Al-Jasari A, Sady H, Dawaki SS, Elyana FN, Al-Areeqi MA, Nasr NA, Abdulsalam AM, Subramaniam LR, Azzani M, Ithoi I, Lau YL, Surin J.	PeerJ. 2016 Jul 12;4:e2191. doi: 10.7717/peerj.2191. eCollection 2016.	Included			PubMed
27527604	Prevalence of crt and mdr-1 mutations in Plasmodium falciparum isolates from Grande Comore island after withdrawal of chloroquine.	Huang B, Wang Q, Deng C, Wang J, Yang T, Huang S, Su XZ, Liu Y, Pan L, Li G, Li D, Zhang H, Bacar A, Abdallah KS, Attoumane R, Mliva AM, Zheng S, Xu Q, Lu F, Guan Y, Song J.	Malar J. 2016 Aug 15;15(1):414. doi: 10.1186/s12936-016-1474-4.	Included			PubMed
27538948	Malaria in urban, semi-urban and rural areas of southern of Gabon: comparison of the Pfmdr 1 and Pfcrt genotypes from symptomatic children.	Maghendji-Nzondo S, Kouna LC, Mourembou G, Boundenga L, Imboumy-Limoukou RK, Matsiegui PB, Manego-Zoleko R, Mbatchi B, Raoult D, Toure-Ndouo F, Lekana-Douki JB.	Malar J. 2016 Aug 18;15(1):420. doi: 10.1186/s12936-016-1469-1.	Included			PubMed
27562216	Selection of N86F184D1246 haplotype of Pfmrd1 gene by artemether-lumefantrine drug pressure on Plasmodium falciparum populations in Senegal.	Mbaye A, Dieye B, Ndiaye YD, Bei AK, Muna A, Deme AB, Yade MS, Diongue K, Gaye A, Ndiaye IM, Ndiaye T, Sy M, Diallo MA, Badiane AS, Ndiaye M, Seck MC, Sy N, Koita O, Krogstad DJ, Nwakanma D, Ndiaye D.	Malar J. 2016 Aug 25;15(1):433. doi: 10.1186/s12936-016-1490-4.	Included			PubMed
27596849	Selection of Plasmodium falciparum pfcrt and pfmdr1 polymorphisms after treatment with artesunate-amodiaquine fixed dose combination or artemether-lumefantrine in Liberia.	Otienoburu SD, MaÃ¯ga-AscofarÃ© O, Schramm B, Jullien V, Jones JJ, Zolia YM, HouzÃ© P, Ashley EA, Kiechel JR, GuÃ©rin PJ, Le Bras J, HouzÃ© S.	Malar J. 2016 Sep 5;15:452. doi: 10.1186/s12936-016-1503-3.	Included			PubMed
27795385	Plasmodium falciparum Genetic Diversity in Continental Equatorial Guinea before and after Introduction of Artemisinin-Based Combination Therapy.	Guerra M, Neres R, Salgueiro P, Mendes C, Ndong-Mabale N, Berzosa P, de Sousa B, Arez AP.	Antimicrob Agents Chemother. 2016 Dec 27;61(1). pii: e02556-15. doi: 10.1128/AAC.02556-15. Print 2017 Jan.	Included			PubMed
27919256	The return of chloroquine-susceptible Plasmodium falciparum malaria in Zambia.	Mwanza S, Joshi S, Nambozi M, Chileshe J, Malunga P, Kabuya JB, Hachizovu S, Manyando C, Mulenga M, Laufer M.	Malar J. 2016 Dec 5;15(1):584.	Included			PubMed
27919892	Significant Divergence in Sensitivity to Antimalarial Drugs between Neighboring Plasmodium falciparum Populations along the Eastern Border of Myanmar.	Zeng W, Bai Y, Wang M, Wang Z, Deng S, Ruan Y, Feng S, Yang Z, Cui L.	Antimicrob Agents Chemother. 2017 Jan 24;61(2). pii: e01689-16. doi: 10.1128/AAC.01689-16. Print 2017 Feb.	Included			PubMed
28039354	Changing Antimalarial Drug Resistance Patterns Identified by Surveillance at Three Sites in Uganda.	Tumwebaze P, Tukwasibwe S, Taylor A, Conrad M, Ruhamyankaka E, Asua V, Walakira A, Nankabirwa J, Yeka A, Staedke SG, Greenhouse B, Nsobya SL, Kamya MR, Dorsey G, Rosenthal PJ.	J Infect Dis. 2017 Feb 15;215(4):631-635. doi: 10.1093/infdis/jiw614.	Included			PubMed
28068997	Absence of in vivo selection for K13 mutations after artemether-lumefantrine treatment in Uganda.	Balikagala B, Mita T, Ikeda M, Sakurai M, Yatsushiro S, Takahashi N, Tachibana SI, Auma M, Ntege EH, Ito D, Takashima E, Palacpac NM, Egwang TG, Onen JO, Kataoka M, Kimura E, Horii T, Tsuboi T.	Malar J. 2017 Jan 9;16(1):23. doi: 10.1186/s12936-016-1663-1.	Included			PubMed
28086777	Profile of molecular mutations in pfdhfr, pfdhps, pfmdr1, and pfcrt genes of Plasmodium falciparum related to resistance to different anti-malarial drugs in the Bata District (Equatorial Guinea).	Berzosa P, Esteban-Cantos A, GarcÃ­a L, GonzÃ¡lez V, Navarro M, FernÃ¡ndez T, Romay-Barja M, Herrador Z, Rubio JM, Ncogo P, Santana-Morales M, Valladares B, Riloha M, Benito A.	Malar J. 2017 Jan 13;16(1):28. doi: 10.1186/s12936-016-1672-0.	Included			PubMed
28347314	Reemergence of chloroquine-sensitive pfcrt K76 Plasmodium falciparum genotype in southeastern Cameroon.	Ndam NT, Basco LK, Ngane VF, Ayouba A, Ngolle EM, Deloron P, Peeters M, Tahar R.	Malar J. 2017 Mar 27;16(1):130. doi: 10.1186/s12936-017-1783-2.	Included			PubMed
28376874	Genetic polymorphisms in Plasmodium falciparum chloroquine resistance genes, pfcrt and pfmdr1, in North Sulawesi, Indonesia.	Reteng P, Vrisca V, Sukarno I, Djarkoni IH, Kalangi JA, Jacobs GE, Runtuwene LR, Eshita Y, Maeda R, Suzuki Y, Mongan AE, Warouw SM, Yamagishi J, Tuda J.	BMC Res Notes. 2017 Apr 4;10(1):147. doi: 10.1186/s13104-017-2468-1.	Included			PubMed
28381273	Characterization of Plasmodium falciparum genes associated with drug resistance in Hodh Elgharbi, a malaria hotspot near Malian-Mauritanian border.	Ould Ahmedou Salem MS, Mint Lekweiry K, Bouchiba H, Pascual A, Pradines B, Ould Mohamed Salem Boukhary A, Briolant S, Basco LK, Bogreau H.	Malar J. 2017 Apr 5;16(1):140. doi: 10.1186/s12936-017-1791-2.	Included			PubMed
28420389	Assessment of copy number variation in genes related to drug resistance in Plasmodium vivax and Plasmodium falciparum isolates from the Brazilian Amazon and a systematic review of the literature.	Costa GL, Amaral LC, Fontes CJF, Carvalho LH, de Brito CFA, de Sousa TN.	Malar J. 2017 Apr 19;16(1):152. doi: 10.1186/s12936-017-1806-z. Review.	Included			PubMed
28420422	High resolution melting: a useful field-deployable method to measure dhfr and dhps drug resistance in both highly and lowly endemic Plasmodium populations.	Ndiaye YD, DiÃ©dhiou CK, Bei AK, Dieye B, Mbaye A, Mze NP, Daniels RF, Ndiaye IM, DÃ©me AB, Gaye A, Sy M, Ndiaye T, Badiane AS, Ndiaye M, Premji Z, Wirth DF, Mboup S, Krogstad D, Volkman SK, Ahouidi AD, Ndiaye D.	Malar J. 2017 Apr 19;16(1):153. doi: 10.1186/s12936-017-1811-2.	Included			PubMed
28438929	Molecular Profile of Malaria Drug Resistance Markers of Plasmodium falciparum in Suriname.	Chenet SM, Okoth SA, Kelley J, Lucchi N, Huber CS, Vreden S, Macedo de Oliveira A, Barnwell JW, Udhayakumar V, Adhin MR.	Antimicrob Agents Chemother. 2017 Jun 27;61(7). pii: e02655-16. doi: 10.1128/AAC.02655-16. Print 2017 Jul.	Included			PubMed
28460112	Baseline in vivo, ex vivo and molecular responses of Plasmodium falciparum to artemether and lumefantrine in three endemic zones for malaria in Colombia.	Aponte S, Guerra ÃP, Ãlvarez-Larrotta C, Bernal SD, Restrepo C, GonzÃ¡lez C, Yasnot MF, Knudson-Ospina A.	Trans R Soc Trop Med Hyg. 2017 Feb 1;111(2):71-80. doi: 10.1093/trstmh/trx021.	Included			PubMed
28465550	In-Vivo Efficacy of Chloroquine to Clear Asymptomatic Infections in Mozambican Adults: A Randomized, Placebo-controlled Trial with Implications for Elimination Strategies.	Galatas B, Nhamussua L, Candrinho B, Mabote L, CisterÃ³ P, Gupta H, Rabinovich R, MenÃ©ndez C, Macete E, Saute F, Mayor A, Alonso P, Bassat Q, Aide P.	Sci Rep. 2017 May 2;7(1):1356. doi: 10.1038/s41598-017-01365-4.	Included			PubMed
28546554	High throughput resistance profiling of Plasmodium falciparum infections based on custom dual indexing and Illumina next generation sequencing-technology.	Nag S, Dalgaard MD, Kofoed PE, Ursing J, Crespo M, Andersen LO, Aarestrup FM, Lund O, Alifrangis M.	Sci Rep. 2017 May 25;7(1):2398. doi: 10.1038/s41598-017-02724-x.	Included			PubMed
27565897	Adding a single low-dose of primaquine (0.25Â mg/kg) to artemether-lumefantrine did not compromise treatment outcome of uncomplicated Plasmodium falciparum malaria in Tanzania: a randomized, single-blinded clinical trial.	Mwaiswelo R, Ngasala B, Jovel I, Aydin-Schmidt B, Gosling R, Premji Z, Mmbando B, BjÃ¶rkman A, MÃ¥rtensson A.	Malar J. 2016 Aug 26;15(1):435. doi: 10.1186/s12936-016-1430-3.	Included		Deborah revising	PubMed
25918149	Randomized Noninferiority Trial of Dihydroartemisinin-Piperaquine Compared with Sulfadoxine-Pyrimethamine plus Amodiaquine for Seasonal Malaria Chemoprevention in Burkina Faso.	Zongo I, Milligan P, Compaore YD, Some AF, Greenwood B, Tarning J, Rosenthal PJ, Sutherland C, Nosten F, Ouedraogo JB.	Antimicrob Agents Chemother. 2015 Aug;59(8):4387-96. doi: 10.1128/AAC.04923-14. Epub 2015 Apr 27.	Included		SMC (control group displayed in Surveyor).	PubMed
