# Supplementary material for: An online mapping database of molecular markers of drug resistance in Plasmodium falciparum: the ACT Partner Drug Molecular Surveyor
Source: Malar J. 2019 Jan 18;18:12. doi: 10.1186/s12936-019-2645-x (PMC6339428; doi:10.1186/s12936-019-2645-x)
Supplement: Supplementary file 3 — Additional file 3. All source publications for the data presented in Fig. 6. [file 12936_2019_2645_MOESM3_ESM.xlsx]

## Sheet: Sheet 1
Country	PubMedID	First author, Journal, Year	Site Name	Year mean
				2000	2001	2002	2003	2004	2005	2006	2007	2008	2009	2010	2011	2012	2013	2015
Burkina Faso	16837725	Dokomajilar C, Am J Trop Med Hyg, 2006	Bobo-Dioulasso				0.563636
	18304270	Tinto H, Trop Med Int Health, 2008							0.702564
	20060374	Danquah I, Acta Trop, 2010	Nouna						0.837838
	20231394	Some AF, AAC, 2010	Bobo-Dioulasso							0.64	0.612613
	24733476	Some AF, AAC, 2014	Satiri, Balla, Kadomba										0.708812
	25403659	Baraka V, AAC, 2015							0.819853
	25918149	Zongo I, AAC, 2015	Bobo-Dioulasso										0.696203
	28004634	Some AF, Parasite, 2016	Bobo-Dioulasso													0.806723
Ghana	16117966	Ehrhardt S, Trans R Soc Trop Med Hyg, 2003	Tamale	0.521739
	17158810	Duah NO, J Trop Mediatr, 2007	Hohoe					0.4
			Navrongo					0.466667
			Sunyani					0.612903
			Yendi					0.701493
	21745377	Kwansa-Bentum B, Malar J, 2011	Nyanyano, Okyereko, Buduatta, Apam, Kasoa, Achimota and Maamobi											0.75
	24172030	Duah NO, Malar J, 2013	Bekwai, Begoro,Hohoe, Sunyani, Tarkwa, Navrongo, Wa, Yendi, Cape-Coast				0.401235		0.580882		0.518892			0.752294
	27026134	Asare KK, J Infect Pub Health, 2017	Central region														0.640187
Guinea-Bissau	17467343	Ursing J, Infect Genet Evol, 2007	Nhacra, Placc					0.797297
	19718439	Ursing J, PLoS One, 2009	Bissau				0.730408	0.694268	0.791667	0.787611	0.692308
	21148503	Ursing J, J Infect Dis, 2011	Bissau								0.630137
	24657918	Jovel IT, Infect Genet Evol, 2014				0.56
	25421474	Jovel IT, AAC, 2015	Bissau				0.716088	0.696774	0.788235	0.795455		0.711111		0.781145	0.773292	0.833333
	28546554	Nag S, Sci Rep, 2017	Bissau															0.927673
Kenya	18671871	Zhong D, BMC Infect Dis, 2008	Kakamega						0.665
			Kisii						0.835
			Kombewa						0.655
	19187521	Thwing JI, Trop Med Int Health, 2009	Bondo								0.454545
	19398039	Bonizzoni M, Infect Genet Evol, 2009	Kisian							0.735294
	19770282	Mwai L, AAC, 2009	Kilifi							0.347222
	21106088	Spalding MD, Malar J, 2010	Kisumu					0.242798
	21734121	Akala HM, Am J Trop Med Hyg, 2011	Kisumu, Kisii, and Kericho District Hospitals, and Chulaimbo Sub-District Hospital								0.340909
	22641431	Mag'ere CM, Acta Trop, 2012	Tiwi									0.441558
	23675533	Eyase FL, PLoS One, 2013	Kisumu, Kisii, Kericho									0.55144	0.751111	0.779747	0.878981
	24752268	Cheruiyot J, AAC, 2014	Kisumu, Kisii, Kericho											0.670455
	25395861	Akala HM, J Multidiscip Healthc, 2014	Kisumu									0.61875
	25889220	Shah M, Malar J, 2015	Asembo								0.295082
			Gem								0.360825
			Karemo								0.284211
	26392510	Lucchi NW, AAC, 2015	Siaya and Bondo District Hospitals												0.965
Senegal	22694921	Wurta N, Malar J, 2012	Dakar										0.833333
	22706959	Ly O, Parasitol Res, 2012	Pikine		0.754717	0.620253	0.585714	0.734177	0.806122	0.780488
	23510258	Fall B, Malar J, 2013	Dakar											0.850932
	24314037	Van Tyne D, Malar J, 2013	Thies										0.891176
	25199781	Wurta N, AAC, 2014	Dakar										0.850575
	27387549	Boussaroque A, Malar J, 2016	Dakar														0.949495
	27562216	Mbaye A, Malar J, 2016	Thies													0.977011	0.98
Zanzibar	15717281	Sisowath C, J Infect Dis, 2005	Micheweni, Kivunge			0.259259
	22966778	Froberg G, Malar J, 2012	Micheweni, North A											0.452991
	23510231	Morris U, Malar J, 2013	Micheweni, North A											0.495868
	25917493	Morris U, Infect Genet Evol, 2015	Micheweni, North A						0.352941								0.622449
